# Supplementary material for: Autonomous Sensory Meridian Response (ASMR): a flow-like mental state
Source: PeerJ. 2015 Mar 26;3:e851. doi: 10.7717/peerj.851 (PMC4380153; doi:10.7717/peerj.851)
Supplement: Data S1 [file peerj-03-851-s002.csv]

Participant	Gender	Age	Location	BDI group	BDI_TOTAL	BAI_TOTAL	Chronic Illness	Ill_Elab	Syn_Have	Syn_Type	Taking_Medication	Medication_Type	V_WatchASMRVideos	V_howmanyvideos	V_Time_WakeUp	V_Time_MidMorn	V_Time_Midday	V_Time_Evening	V_Time_BeforeSleep	V_Time_SpareTime	V_Require_Specific_Conditions_For_ASMR	V_Conditions_Elaboration	D_Do_you_Experience_tingles	D_Triggered_By_Specific_Stimuli	D_Crisp sounds (eg. tapping, crinkling plastic)	D_Whispering	D_Water_Pouring	D_Personal_Attention(eg. Face touching)	D_Vacuuming	D_aeroplane noise	D_Laughing	D_Smiling	D_Watching_repetitive_tasks	D_Slow_movements	D_Specific_combo_of_previous	D_Other_Trigger	D_Specific_Combo_Elaboration	D_Other_Trigger_Elaboration	D_Stops_tingles	D_Stops_tingles_elaboration	L_Origin_consistent	LC_Head	LC_Shoulders	LC_chest	LC_Back	LC_arms	LC_lower_abdomen	LC_Genitals	LC_Hips
1	2	26	3	1	12	10	1	migraines	2	0	2	0	1	5	0	0	1	0	0	0	1	relaxing enviroment, no bothering	1	1	0	1	1	1	0	0	0	0	0	1	1	0	dont know	0	2	0	1	0	0	0	0	0	0	0	0
2	1	54	1	1	2	1	2	0	2	0	2	0	1	3	0	0	0	0	1	0	1	sorry, I though you were refering to specific triggers...	1	1	0	1	0	0	0	0	0	0	0	1	0	1	0	drawn out speech, certain hand movements, ear-to-ear whispering, seeing others get massaged	2	0	1	0	0	0	0	0	0	0	0
3	2	22	2	1	4	8	2	0	1	0	2	0	1	4	0	0	0	0	1	1	1	Quiet, being alone, dark room, calm state	1	1	0	1	0	1	0	0	0	0	1	1	0	1	0	Slow hand movements, blowing on mic	1	Eating sounds, loud abrupt noises	1	0	0	0	0	0	0	0	0
4	2	28	1	1	6	14	2	0	2	0	2	0	1	2	0	0	0	1	1	1	2	0	1	1	1	0	0	0	0	0	0	0	0	0	0	0	0	0	2	0	1	0	0	0	0	0	0	0	0
5	2	24	3	1	12	22	2	0	1	Misophonia, mirror-touch and grapheme-color	2	0	1	2	0	0	0	0	1	0	1	no background noises, relaxed position, locking the door (knowing theres no possible interruptions), slightly sleepy	1	1	1	1	0	1	0	0	0	0	0	1	0	1	0	massage tutorials	1	mouth/saliva sounds, loud sounds, interruptions irl	1	0	0	0	0	0	0	0	0
6	2	30	2	1	5	3	2	0	3	0	2	0	1	3	0	0	0	0	1	0	2	0	1	1	0	1	0	1	0	0	0	0	0	1	0	0	0	0	1	tapping, crinkling	1	0	0	0	0	0	0	0	0
7	2	30	8	2	14	10	2	0	2	0	2	0	1	2	0	0	0	0	0	1	1	I have to be relaxed, in a quiet area, and I have to be paying attention to the video	1	3	1	1	0	1	0	0	0	0	1	1	0	0	0	0	2	0	1	0	0	0	0	0	0	0	0
8	2	22	2	2	18	12	1	IBS and arthritis	2	0	2	0	1	3	0	0	1	1	1	1	1	Quiet room, Dark (Closed Eyes)	1	1	1	1	0	1	0	0	0	1	0	1	0	0	0	0	1	Loud laughing, normal pitch talking (not quiet)	1	0	0	0	0	0	0	0	0
9	1	49	1	1	3	1	2	0	1	See dates, time in colors and shapes	1	Type 2 Diabetic.	1	3	0	0	0	0	1	0	1	Varies. Usually quieter sorroundings	1	1	1	1	0	1	0	0	0	0	1	1	0	0	0	0	1	the sksksksk whispering sound or a loud jolt sound	2	1	0	1	1	0	0	0	0
10	1	21	3	1	0	9	2	0	3	0	2	0	1	3	0	0	0	0	1	0	1	0	1	1	1	1	0	1	0	0	0	1	0	1	0	0	0	0	1	alcohol	2	1	1	1	1	0	1	0	0
11	1	27	2	1	11	6	2	0	2	0	2	0	1	6	0	0	0	1	0	1	1	Being alone, lights preferably turned off.	1	1	0	1	1	1	0	0	0	1	1	1	0	0	0	0	1	Any large changes in volume. For instance switching between whispering & soft spoken in a video	1	0	0	0	0	0	0	0	0
12	1	21	7	1	9	10	2	0	3	0	2	0	1	2	0	0	0	0	0	1	2	0	1	2	1	1	1	1	0	0	0	1	0	0	0	0	0	0	2	0	2	1	1	0	1	1	0	0	0
13	2	24	3	1	12	26	2	0	3	Certain sounds kind of hurts and make me extremely angry. Highly relate to the description of Misophonia	1	0	1	2	1	0	0	0	1	0	2	0	1	1	1	1	0	0	0	0	0	0	1	1	1	1	Someone whispering (preferably with a binaural mic) whilst delicately touching/doing things with their hands. I prefer if the thing they are doing with the hands is something that triggers me even further. Folding something, or touching something that makes crinkle sounds. It may be fun to know that I only get triggered by female hands/voices. The more delicate the hands, the better. I am also st…	Touching my scalp. The sound of/and hair brushing. A quick whiff (just a hint of it is enough) of the fumes that comes out of a car exhaustion pipe.	1	If there are sudden loud sounds. Sharp noises.	1	0	0	0	0	0	0	0	0
14	2	27	1	1	2	2	1	arthritis	3	smells sometimes evoke colors as do reading letters but not all the time	2	0	1	2	0	0	0	0	1	0	1	dim lighting, not fully laying down but not sitting up	1	1	0	0	0	1	0	0	0	0	1	1	0	1	0	soft speaking but not a whisper	2	0	1	0	0	0	0	0	0	0	0
15	2	18	3	1	7	23	1	migraine	3	I feel like numbers have a determinated sex	2	0	1	3	0	0	0	0	1	1	2	0	1	2	1	1	1	1	0	0	0	1	1	1	0	0	0	0	1	pain and external noise	2	1	1	0	1	1	0	0	0
16	2	35	1	1	8	7	1	pain from temporal mandibular joint disorder	1	colors of letters, color of numbers, I believe I experience other types but I haven't really read much about it	2	0	1	2	0	0	1	0	1	0	2	0	1	3	1	0	1	1	0	0	0	0	1	1	1	0	I find I get ASMR from a combination of my triggers + the personal attention aspect	0	1	interruptions of others, sounds in the video that are not triggers may provide distractions	1	0	0	0	0	0	0	0	0
17	2	23	2	1	2	5	1	Peripheral neuropathy (numbness) - cause as yet undiagnosed	2	0	1	Citalopram (for depression / anxiety)	1	1	0	0	0	1	1	0	1	Not being bothered by other people / uncomfortable in any way	1	1	1	1	0	1	0	0	0	0	1	1	0	1	0	watching someone draw / sketch / paint, stroking fabric, stroking camera, softly speaking	1	too-loud noises, intrusion by other people, discomfort	1	0	0	0	0	0	0	0	0
18	2	21	1	1	1	3	2	0	2	0	1	Antidepressant, anticonvulsant (also used for mood)	1	2	0	0	0	0	1	0	1	Calm, low light, relaxed and physically comfortable with no pain	1	1	1	1	0	1	0	0	0	0	0	1	0	1	0	Soft, deliberate speaking	1	Startling noise, stimuli with bad past associations	2	1	1	1	0	0	1	0	0
19	2	23	1	1	7	15	2	0	2	0	1	Ferrous sulfate, docusate, vitamin b12, biotin	1	3	0	0	0	0	1	0	1	feel at peace	1	1	1	1	0	1	0	0	0	0	1	1	1	0	whispering and tapping, inaudible whispering, hand movements and whispering	0	1	wet mouth sounds, scratching fabrics	1	0	0	0	0	0	0	0	0
21	2	30	1	1	0	1	2	0	3	0	2	0	1	6	0	0	0	0	0	1	1	just specific stimuli	1	1	0	1	0	1	0	0	0	0	1	1	0	0	0	0	1	non-triggers. loud noises, annoying tapping, etc.	1	0	0	0	0	0	0	0	0
22	2	20	3	1	5	9	2	0	3	0	2	0	1	5	0	0	0	1	0	1	2	0	1	2	1	1	1	0	0	0	0	0	0	1	0	0	0	0	2	0	2	1	0	0	1	0	1	0	0
23	3	23	2	1	5	7	1	irritable bowel	3	certain feelings fron certsin types of music	2	0	1	1	0	0	0	1	1	1	1	quiet, alone	1	1	0	1	0	1	0	0	0	0	0	0	0	1	0	tapping, rubbing, hair sounds	1	loud or unplesant noises	1	0	0	0	0	0	0	0	0
24	2	35	2	1	3	12	2	0	1	I associate colours with numbers, I could "hear" that swishing animated synaesthesia gif doing the rounds a while back.	2	0	1	3	0	0	0	0	1	0	2	0	1	1	1	1	1	1	0	0	0	0	1	1	0	0	0	0	2	0	2	1	1	0	1	0	0	0	0
25	1	22	2	3	35	44	1	Hyper Mobilty syndrome	3	0	1	sertraline	1	4	0	0	0	0	1	1	2	0	1	1	1	1	0	1	0	0	0	0	0	1	0	0	0	0	2	0	2	1	1	1	1	1	1	0	0
26	1	18	1	1	10	10	2	0	2	0	2	0	1	2	0	0	0	1	1	0	1	Dark room, minimal background noise, good speakers/headphones.	1	1	1	1	0	0	0	0	0	0	0	1	0	0	0	0	1	Loud noises, sharp or sudden noises.	1	0	0	0	0	0	0	0	0
27	2	29	2	1	6	8	1	Hidradenitis Suppurativa - Deep lumps/wounds that do not heal	1	I've always associated certain numbers with different colours	2	0	1	3	0	0	0	1	1	0	2	0	1	1	1	1	1	1	0	0	1	1	1	1	0	0	0	0	1	Any loud or unpleasant sound	2	1	1	0	0	1	0	0	0
28	2	42	2	2	17	31	1	vestibular neuronitis	2	0	1	pregablin and prochloperadine	1	2	1	0	0	0	1	0	2	0	1	1	1	1	1	1	0	0	0	0	1	1	0	1	0	tapping, scratching surfaces and make up roleplay	1	if there was background noise that I didnt enjoy	2	1	1	0	0	1	0	1	0
29	2	24	1	1	5	14	2	0	2	0	1	0	1	3	0	0	1	0	1	0	1	It needs to be quite and I need to feel as if I can focus on the video. I will watch them as I work, but generally this is just to sooth me I don;t actually get ASMR unless I am focused on the Video not multitasking. Also being in a dark room helps.	1	1	1	1	0	1	0	0	0	1	0	1	1	0	The best combination for me is tapping and personal attention, and whispering	0	1	Distractions.	1	0	0	0	0	0	0	0	0
30	2	25	2	1	2	5	2	0	2	0	2	0	1	3	0	0	0	0	1	0	2	0	1	3	0	1	0	1	0	0	0	0	0	1	0	0	0	0	1	Water pouring, Tapping, fast speaking	1	0	0	0	0	0	0	0	0
31	2	20	1	1	8	7	2	0	2	0	1	birth control	1	2	0	0	0	0	1	0	1	quiet room, by myself	1	1	1	1	0	1	0	0	0	1	1	1	0	1	0	children speaking, high pitched voices with different accents than my own	1	loud disruptive noises	1	0	0	0	0	0	0	0	0
32	2	24	2	3	34	41	2	0	3	0	2	0	1	3	0	0	0	1	1	1	2	0	1	1	1	1	1	1	0	0	0	0	0	1	0	0	0	0	2	0	1	0	0	0	0	0	0	0	0
33	1	37	1	1	3	2	2	0	3	I can remember tiny details of insignificant events spanning my lifetime. It's like I have a eccentric file system.	1	Low dose antidepressants.	1	2	0	0	0	0	1	0	1	I have to like the person that triggers me	1	1	0	1	1	1	0	0	0	0	1	1	0	1	0	Watching people concentrate	2	0	1	0	0	0	0	0	0	0	0
34	1	39	1	1	6	4	2	0	3	0	2	0	1	3	0	1	0	0	1	1	2	0	1	1	0	1	0	1	0	0	0	0	0	0	0	0	0	0	1	Any outside interruption.	2	1	0	0	1	0	0	0	0
35	2	36	2	1	0	20	2	0	2	0	2	0	1	5	0	0	0	0	1	0	2	0	1	1	0	1	0	1	0	0	0	0	1	1	0	0	0	0	2	0	2	1	0	1	0	0	0	1	0
36	2	33	2	2	14	12	2	0	3	sometimes with numbers I see shapes or patterns.	2	0	1	4	0	0	0	1	1	0	2	0	1	1	0	1	0	0	0	0	0	0	0	0	1	0	I often experience ASMR is someone is explaining something to me or talking about themselves in detail.	0	1	Outside noise	2	1	1	0	1	1	1	0	0
37	1	41	2	1	6	5	2	0	3	A mild case of imagining certain colours when listening to certain music sometimes.	2	0	1	3	0	0	0	1	1	0	2	0	1	3	0	1	0	1	0	0	0	1	1	1	1	0	Watching tasks (don't have to be repetitive) being explained by a gentle female voice works best.	0	1	Loud noises poor quality audio, scratching microphone type stuff	1	0	0	0	0	0	0	0	0
38	2	28	2	2	18	30	2	0	2	0	2	0	1	3	0	0	1	0	1	1	1	dark room no pressure on my head quiet	1	1	1	1	0	1	0	0	0	1	1	1	0	1	0	soap foaming. hand movements. gentle talking.	1	tapping, scratching, forced mouth sounds.	1	0	0	0	0	0	0	0	0
39	2	21	3	1	13	0	2	0	2	0	1	Allergy pills, thyroxin	1	2	0	0	0	0	1	0	2	0	1	1	1	0	0	1	0	0	0	0	1	1	0	0	0	0	1	Water sounds, eating sounds	1	0	0	0	0	0	0	0	0
40	1	28	1	1	13	6	1	Asthma	3	I can taste and smell food while looking at pictures/movies.	2	0	1	1	0	0	0	0	1	0	1	Headphones, quiet, calm.	1	1	1	1	1	1	0	0	0	1	0	0	0	0	0	0	2	0	1	0	0	0	0	0	0	0	0
41	2	37	1	1	0	3	2	0	2	0	2	0	1	2	0	0	1	1	0	0	1	Quiet room	1	1	1	1	0	1	0	0	0	0	1	1	0	1	0	pages in a book or magazine being turn; soft speaking	2	0	2	1	1	0	1	0	0	0	0
42	2	20	8	1	1	12	2	0	1	colours to words and numbers, colours to scents and fragrances.	1	birth control, prescription allergy meds.	1	6	0	0	0	1	1	0	1	quite room, dim lights, personal attention, calming female voices, soft deliberate sounds.	1	1	0	1	0	1	0	0	0	0	1	1	1	1	slow deliberate movements with personal attention	accents, mouth sounds, flipping pages, tapping glass, eye exams,	1	crinkly plastic, loud noises or voices, male voices,	1	0	0	0	0	0	0	0	0
43	2	18	3	1	7	4	2	0	2	0	2	0	1	2	0	0	0	1	1	1	1	Quiet, calm, quite dark place. I have more ASMR sensations when I am sitting than laying down.	1	1	1	1	0	1	0	0	0	0	0	0	1	1	I usually get tingles when there is quiet whispering combined with other triggers, like microphone touching or hair brushing.	Turning pages, hair brushing, eating sounds, touching the microphone.	1	Loud noises.	1	0	0	0	0	0	0	0	0
44	2	49	2	1	4	10	1	athritus	2	0	2	0	1	5	0	0	0	0	1	0	1	quiet time darkened room	1	1	1	0	1	0	0	0	0	0	1	1	0	0	0	0	1	too much background noise	1	0	0	0	0	0	0	0	0
45	1	31	3	1	5	6	1	stomac problems and digestion	2	0	1	medication for stomach, to lower the stomach acid	1	3	0	0	0	0	1	0	0	0	2	0	0	0	0	0	0	0	0	0	0	0	0	0	0	0	0	0	0	0	0	0	0	0	0	0	0
46	2	19	1	3	21	21	2	0	2	0	2	0	1	2	0	0	0	1	1	1	2	0	1	1	0	1	1	1	0	0	0	0	0	1	0	0	0	0	1	0	2	1	0	0	1	0	0	0	0
47	2	46	2	1	5	11	1	Asthma	1	I assosiate people's names with colour e.g. Zoe is black and Julie is yellow	1	For asthma	1	4	0	0	0	1	1	0	2	0	1	1	1	1	0	1	0	0	0	1	0	1	0	1	0	Foreign languages	2	0	1	0	0	0	0	0	0	0	0
48	2	19	8	1	9	21	1	chronic low back pain-most evenings hard to lay down	1	sound/visual, letters/colours, sound/movement	1	0	1	1	0	0	0	0	1	0	1	quiet room, low voices, gentleness, with or without the presence of others,	1	1	1	1	0	1	0	0	0	1	0	1	0	0	0	0	1	water pouring, loud noises	1	0	0	0	0	0	0	0	0
49	2	29	1	1	4	6	2	0	3	0	1	0	1	1	0	0	0	0	1	0	1	Quiet	1	1	0	1	0	0	0	0	0	0	1	1	0	0	0	0	1	Noise	2	1	0	0	0	0	1	0	0
50	2	29	1	1	1	6	2	0	3	seen some items and get a sense of smell about a product	2	0	1	2	0	0	0	0	1	1	2	0	1	3	1	1	1	1	0	0	0	0	0	0	1	1	when soft sounds and whispering. reading and book noices	when someone explains something, its not the whispering but the fact they are elaborating and explaind something. if its dificult with losts of iinformation the better.	1	sometimes just sudden changes or the tone of voices its different. or if i watch the same video several times after a while the sentation stops.	1	0	0	0	0	0	0	0	0
51	2	20	1	1	9	5	2	0	2	0	2	0	1	1	0	0	0	0	0	1	0	0	2	0	0	0	0	0	0	0	0	0	0	0	0	0	0	0	0	0	0	0	0	0	0	0	0	0	0
52	2	18	2	1	4	0	2	0	2	0	2	0	1	2	0	0	0	0	1	0	2	0	1	1	1	1	0	1	0	0	0	1	0	0	0	0	0	0	2	0	1	0	0	0	0	0	0	0	0
53	2	19	2	1	4	9	2	0	2	0	1	Mefenamic acid	1	2	0	0	0	0	1	0	1	Dark room	1	1	0	1	0	1	0	0	0	1	1	1	0	0	0	0	1	Crinkling	1	0	0	0	0	0	0	0	0
54	2	36	2	1	10	5	2	0	1	0	1	0	1	1	0	0	0	0	1	0	2	0	1	1	1	1	0	1	0	0	0	0	0	0	0	0	0	0	2	0	2	1	1	0	1	1	0	0	0
55	1	31	2	1	1	2	2	0	2	0	2	0	1	3	0	0	0	0	1	0	2	0	1	1	0	1	0	1	0	0	0	0	0	1	0	1	0	A beautiful and attractive female face. I also get tingles in anticipation of a video from a ASMRist I particularly like	2	0	1	0	0	0	0	0	0	0	0
56	2	26	1	1	6	20	2	0	2	0	2	0	1	5	0	0	0	0	1	0	2	0	1	1	1	1	0	0	0	0	0	0	0	1	0	1	0	hair play, hand movements	1	Anything that I interpret as too sexual.	1	0	0	0	0	0	0	0	0
57	1	20	7	1	2	2	2	0	2	0	2	0	1	1	0	0	0	0	1	0	1	Quiet voice, soft sounds, low lighting	1	1	1	0	1	0	0	0	0	0	1	1	0	0	0	0	1	0	1	0	0	0	0	0	0	0	0
58	2	23	2	1	7	14	2	0	2	0	1	Sertraline	1	2	0	0	0	0	1	0	2	0	1	1	1	1	0	1	0	0	0	0	1	1	0	0	0	0	1	Loud noises	1	0	0	0	0	0	0	0	0
59	2	21	1	1	8	23	1	Periodic Muscle spasms/cramps	2	0	1	Allergy/asthma medication, birth control, anti-depressants	1	3	0	0	0	1	1	0	2	0	1	1	1	1	0	1	0	0	0	0	0	0	0	0	0	0	1	Being touched	2	1	1	0	1	1	0	0	0
60	2	29	2	1	2	3	2	0	2	0	2	0	1	3	0	0	0	1	1	0	1	0	1	1	1	1	0	1	0	0	0	0	1	0	0	1	0	soft spoken	2	0	1	0	0	0	0	0	0	0	0
61	1	18	2	1	2	11	2	0	1	Shapes/words often remind me strongly to tastes	2	0	1	1	0	0	1	1	1	0	1	usually a not so busy room with not much noise but still have experienced it in these conditions, but not as often.	1	1	1	1	0	1	0	0	0	0	1	0	0	1	0	Drawing, Craft, joinery type tasks	1	loud noises	1	0	0	0	0	0	0	0	0
63	1	24	2	1	7	1	2	0	2	0	2	0	1	3	0	0	0	1	1	1	1	Dim, comfortable lighting. Moderately quiet surroundings. Usually in a seated/lying position. Headphones are not essential, but enhance the experience. I experience ASMR more intensely if I am tired (sleepy).	1	1	1	1	0	1	0	0	0	0	1	1	0	0	0	0	1	Loud, Sharp Noises. Alarms.	1	0	0	0	0	0	0	0	0
64	2	18	1	1	12	29	2	0	2	0	2	0	1	4	0	0	0	0	1	1	2	0	1	3	1	1	1	1	0	0	0	1	1	1	0	0	0	0	2	0	2	1	1	0	1	0	0	0	0
65	1	30	1	1	1	4	2	0	3	0	2	0	1	2	0	0	0	0	0	1	1	quiet room	1	1	1	1	0	1	0	0	0	0	1	0	0	0	0	0	1	0	1	0	0	0	0	0	0	0	0
66	1	24	2	1	0	0	2	0	2	0	2	0	1	1	0	0	0	0	1	0	0	0	2	0	0	0	0	0	0	0	0	0	0	0	0	0	0	0	0	0	0	0	0	0	0	0	0	0	0
67	3	33	1	1	9	14	1	arthritis, scoliosis	2	0	2	0	1	6	0	0	0	0	0	1	1	low light, quiet room, being alone	1	1	1	1	1	0	0	0	0	0	0	0	1	0	whispering, crinkling, and writing (especially lists//inventories)	0	1	chewing/eating	1	0	0	0	0	0	0	0	0
68	1	20	8	1	1	4	2	0	2	0	2	0	1	1	0	0	0	0	1	0	1	Quiet, lighting doesn't matter, whispering.	1	1	1	1	0	1	0	0	1	1	0	0	1	0	Whispering and laughing/smiling results in stronger tingles for me.	0	2	0	2	1	0	0	1	1	0	0	0
69	1	26	7	1	2	1	2	0	2	0	2	0	1	5	0	0	0	0	0	0	1	Quite environment, with headphones, sitting, with nothing touching my head.	1	1	0	1	0	1	0	0	0	0	1	1	0	0	0	0	1	Water pouring and any loud noises	1	0	0	0	0	0	0	0	0
70	1	21	3	3	32	14	2	0	3	flavour-smell	2	0	1	3	0	0	0	1	0	0	2	0	1	1	1	1	1	1	0	0	0	1	1	1	1	0	whispering and soft hand movements	0	2	0	2	1	1	0	1	0	0	0	1
71	2	21	3	1	1	5	2	0	1	Colours	2	0	1	2	0	0	0	0	1	0	2	0	1	1	1	1	1	1	0	0	0	0	0	0	0	0	0	0	2	0	1	0	0	0	0	0	0	0	0
72	2	34	6	1	13	10	2	0	2	0	1	Metformin	1	2	0	0	0	0	1	0	1	Quiet around me	1	1	1	0	1	0	0	0	0	0	1	1	0	0	0	0	1	Loud noises	1	0	0	0	0	0	0	0	0
73	2	29	1	1	8	9	1	Raynaud's Disease	3	Tasting lemon when I see the color yellow	2	0	1	2	0	0	0	0	1	0	2	0	1	1	1	0	1	1	0	0	0	0	1	0	0	0	0	0	1	Gum smacking, Brushing on the mic	1	0	0	0	0	0	0	0	0
74	2	22	1	1	0	0	2	0	1	0	2	0	1	5	0	0	0	1	1	0	2	0	1	3	0	1	0	1	0	0	0	0	1	1	0	0	0	0	2	0	1	0	0	0	0	0	0	0	0
75	2	26	1	1	13	17	2	0	1	grapheme-color, some spatial-sequence, some lexical-gustatory	2	0	1	1	0	0	0	1	1	0	2	0	1	1	1	0	0	1	0	0	0	0	1	1	1	1	Personal attention while performing slow, repetitive tasks	soft spoken (as opposed to whisper), tapping, brushing, haircut sounds (buzzing, snipping), blowing into ears (for use with headphones)	1	sudden abrupt noises not intended in the video	2	1	1	0	0	0	0	1	0
76	1	21	8	1	8	5	2	0	3	0	2	0	1	2	0	0	0	0	1	1	1	lying down	1	1	1	1	1	0	0	0	0	0	1	1	0	0	0	0	1	loud noises, eye contact	2	1	1	0	1	1	0	0	0
77	3	22	1	1	6	26	2	0	2	0	2	0	1	2	0	0	0	1	1	1	0	0	2	0	0	0	0	0	0	0	0	0	0	0	0	0	0	0	0	0	0	0	0	0	0	0	0	0	0
78	1	36	1	3	24	12	2	0	3	0	2	0	1	2	0	0	0	1	0	0	1	The right voice, tone and cadence	1	1	0	1	0	1	0	0	0	0	0	1	0	0	0	0	1	anything loud	2	1	0	0	1	1	0	0	0
79	2	18	2	3	31	24	2	0	2	0	2	0	1	4	0	0	0	1	1	0	2	0	1	1	1	1	0	1	0	0	0	0	0	1	0	1	0	exaggerated hand movements/gesticulating	1	environmental disturbance	1	0	0	0	0	0	0	0	0
80	2	29	1	1	6	23	1	back and neck pain due to herniated disc	3	0	2	0	1	4	0	0	1	0	0	0	1	being able to focus, no jarring or sudden noises around me	1	1	0	1	1	1	0	0	0	0	0	0	0	0	0	0	1	Loud, sudden noises	1	0	0	0	0	0	0	0	0
81	2	27	3	1	1	2	2	0	3	smells brings me back forgotten memories	2	0	1	3	0	0	0	0	1	0	1	i need stimulli, other than that nothing i suppose	1	1	0	1	0	1	0	0	0	0	0	1	0	0	0	0	2	0	1	0	0	0	0	0	0	0	0
82	2	30	2	2	19	13	2	0	2	0	2	0	1	3	0	0	0	1	1	0	1	quiet room, alone	1	2	0	1	0	1	0	0	0	0	1	1	1	0	0	0	2	0	1	0	0	0	0	0	0	0	0
83	1	18	9	1	3	0	2	0	2	0	2	0	1	1	0	0	0	0	1	0	1	Sitting next to a large screen	1	3	0	1	0	1	0	0	0	0	0	0	0	0	0	0	2	0	1	0	0	0	0	0	0	0	0
84	1	26	3	1	1	10	2	0	2	0	2	0	1	2	0	0	1	0	1	0	0	0	2	0	0	0	0	0	0	0	0	0	0	0	0	0	0	0	0	0	0	0	0	0	0	0	0	0	0
85	2	38	2	1	4	0	2	0	2	0	2	0	1	6	0	0	0	1	1	0	1	Quiet room, softly spoken voices, people concentrating on tasks	1	1	0	0	0	1	0	0	0	0	1	1	0	1	0	softly spoken voices	1	Loss of concentration	1	0	0	0	0	0	0	0	0
86	2	36	1	1	3	1	2	0	2	0	1	Antidepressants, anti-anxiety	1	1	0	0	0	0	1	0	1	area I am in must be quiet	1	1	1	1	1	1	0	0	0	0	0	1	0	0	0	0	2	0	2	1	1	0	0	0	0	0	0
87	1	21	3	2	15	8	1	Type 1 Diabetes	3	I might correlate music or sounds with shapes or colours but I'm not sure if that's synaesthesia or just emotions induced by the music and then made into shapes by me. I don't actually see things when I hear music.	1	Insulin. Since there are different types of insulins for injection that are by now mostly synthetic I figured it can't be 100% the same as natural insulin so I'd count it as medication.	1	2	0	0	0	0	1	0	1	So far I've only experienced it when I wasn't disturbed by anyone and it was mostly in my room. Also I seem to become immune to specific videos very fast. I mostly get triggered when I stumble on a video that triggers me and then it works for a short period but never again after that.	1	3	0	0	0	1	0	0	0	1	1	0	0	1	0	Speed painting in the street, other rapid hand work, a video of cocktailmixing with close to no background noises	1	When it becomes loud very suddenly over a longer period of time (short applause in videos didn't necessarily interrupt if it was fairly brief)	1	0	0	0	0	0	0	0	0
88	1	29	1	1	1	11	2	0	2	0	1	Lamictal, provigil, Celexa, neurontin, risperdal	1	3	0	0	0	1	1	0	1	Quiet room	1	1	1	1	0	0	0	0	0	0	1	0	0	0	0	0	1	Other people	1	0	0	0	0	0	0	0	0
89	2	23	1	1	1	3	2	0	2	0	1	birth control pill	1	3	0	0	0	1	0	0	0	0	2	0	0	0	0	0	0	0	0	0	0	0	0	0	0	0	0	0	0	0	0	0	0	0	0	0	0
90	2	28	1	3	38	25	1	fibromyalgia	1	unspecified	1	0	1	3	0	1	0	0	1	0	2	0	1	1	1	1	1	1	0	0	0	0	1	1	1	0	self explanatory	0	1	Changes in temperature, loud noises, lighting. Basically any disturbance to a relaxe state.	2	1	1	0	1	1	0	0	1
91	1	33	2	3	25	28	2	0	2	0	2	0	1	6	0	0	0	0	1	0	2	0	1	2	0	1	0	1	0	0	0	0	0	1	0	1	0	Certain sounds made by the voice while talking eg 'ts' sounds or the German 'sch' sound	1	It's nothing specific but sharp sounds or mundane repetitive sounds (which are actually triggers for others) can stop it	2	1	1	1	1	1	0	0	0
92	2	18	8	3	21	18	1	Arthritis, tendinitis, and carpal tunnel.	3	I get a certain feeling from almost anything, be it objects or people.	1	Cortizol steroid cream, anti inflammatory medication, and birth control.	1	6	0	0	0	1	1	0	1	Dark backdrop, limited background noise, close perspective.	1	1	1	0	1	1	0	0	0	0	1	1	0	0	0	0	1	When the person gets too close o the mic and it gets too loud.	1	0	0	0	0	0	0	0	0
93	2	21	6	1	3	6	2	0	3	When I hear songs, or audio tracks, I see the words in my head, sometimes in different colours. And sometimes i imagine a person making the shapes of those words with their mouth- as if i am watching a video. i frequently have dreams where im reading a book - like a made up book.	1	the pill, decongestion nasal spray, psorasis skin cream	1	2	0	0	0	1	1	0	2	0	1	1	1	1	0	1	0	0	0	0	1	1	0	0	0	0	1	loud or unpleasant scratching sounds/voice etc	1	0	0	0	0	0	0	0	0
94	2	20	1	3	21	29	2	0	1	Letters->genders	2	0	1	2	0	0	0	1	1	0	1	Quiet room, dim lighting	1	1	1	1	0	0	0	0	0	0	0	0	0	0	0	0	1	Loud noises	1	0	0	0	0	0	0	0	0
95	1	21	3	1	7	1	2	0	2	0	2	0	1	6	0	0	0	0	0	1	1	Being alone in a confortable position (e.g in my bed)	1	1	1	1	1	0	0	0	0	0	1	0	0	0	0	0	1	Anyone requiring my attention	1	0	0	0	0	0	0	0	0
96	2	26	1	1	12	10	2	0	3	Associating colors and days of the week with colors	2	0	1	3	0	0	1	0	1	1	1	Generally I need my surroundings to be relatively quiet as subtle sounds are my trigger	1	1	1	1	0	1	0	0	0	1	0	0	0	0	0	0	1	Sudden loud or abrasive noises may stop tingles	2	1	0	1	0	0	1	0	0
97	1	19	6	1	4	14	2	0	1	Auditory-tactile	2	0	1	3	0	0	0	0	1	0	1	Someone needs to be performing a task (that they're experienced with) with the goal of helping me.	1	1	0	1	0	1	0	0	0	0	0	1	0	1	0	Visual triggers are crucial (such as follow the finger).	2	0	1	0	0	0	0	0	0	0	0
98	1	29	6	1	12	9	2	0	2	0	2	0	1	3	0	0	0	1	1	1	1	Quiet room, by myself, I seem to trigger better if it's colder, not watched too much as me recently	1	1	1	1	0	1	0	0	0	0	0	1	0	1	0	The anticipation of upcoming sounds and triggers, short repetitive sounds (see 'sk')	2	0	2	1	1	0	0	0	0	0	0
99	2	21	1	3	30	36	2	0	1	No.	1	Birth control, lithium, albuterol	1	3	0	0	0	0	1	0	1	Darkness/dim lights. Comfortable seating. Quiet	1	1	1	1	0	1	0	0	0	0	1	1	1	0	Whispering + repetitive tasks/slow movements	0	1	Loud noises	2	1	0	0	1	0	0	0	0
100	2	29	1	3	21	18	2	0	3	0	2	0	1	6	0	0	0	1	1	0	2	0	1	1	1	1	1	1	0	0	0	0	1	1	0	0	0	0	1	very abrasive sounds. I also really hate cardboard	2	1	1	0	1	1	0	0	0
101	2	29	1	1	4	3	2	0	3	0	2	0	1	3	0	0	0	0	1	0	1	Dark room, no background noise, relaxing in a comfortable position	1	1	1	1	0	1	0	0	0	0	1	1	1	0	Inaudible Whispering mixed with gentle tapping	0	1	Mouth sounds and water	1	0	0	0	0	0	0	0	0
102	2	29	1	1	11	9	2	0	3	movements have sounds,	1	birth control and st.Johns wort	1	3	0	0	1	0	1	0	2	0	1	1	0	1	0	1	0	0	0	0	1	1	0	0	0	0	1	loud noises,	1	0	0	0	0	0	0	0	0
103	2	18	1	1	7	29	1	Sinus Arrhythmia	1	Associate numbers and letters with colors.	1	0	1	5	0	0	0	1	1	1	2	0	1	1	1	1	0	1	0	0	0	0	1	1	0	1	0	Softly speaking.	1	Harsh microphone touching sounds, excessive background noise.	1	0	0	0	0	0	0	0	0
104	2	18	6	1	7	12	2	0	2	0	2	0	1	3	0	0	0	0	1	0	1	Personal attention, close interaction	1	1	0	1	0	1	0	1	0	1	0	1	0	0	0	0	1	If the acting in the video becomes unnatural	1	0	0	0	0	0	0	0	0
105	2	35	1	1	3	6	2	0	1	sounds-smell, orgasm-color, words-taste	2	0	1	3	0	0	0	0	0	1	2	0	1	1	0	1	0	1	0	0	0	0	1	0	0	0	0	0	1	other people interrupting me	1	0	0	0	0	0	0	0	0
106	1	24	8	2	16	22	1	Crohn's disease.	3	Occasionally, words or sounds will make odd connections to smells. Likely tied to vague memories, not synaesthesia, but I don't know for sure, as it's an unconscious effect. My recollection of details at any given time can be quite poor, but other times it's quite strong. So if it's tied to a memory, I might not realize what memory it is tied to at the time. Unable to think of specific examples t…	1	Remicade, Tinziparine, Folic Acid.	1	2	0	0	0	0	1	1	2	0	1	3	0	1	0	1	0	0	0	0	0	1	0	0	0	0	2	0	2	1	0	0	0	1	0	0	0
107	2	19	7	1	12	18	2	0	3	0	2	0	1	4	0	0	0	0	1	0	2	0	1	1	0	1	0	1	0	0	0	1	1	1	0	1	0	Scratching noises,	1	Loud and unexpected noises	1	0	0	0	0	0	0	0	0
108	1	20	1	1	8	0	2	0	2	0	2	0	1	6	0	0	0	1	1	0	2	0	1	1	1	1	0	0	0	0	0	0	0	0	0	1	0	Soft speaking, mouth sounds, ear covering, and blowing on the microphone.	2	0	2	1	1	1	1	1	0	0	0
109	2	19	1	1	8	27	1	Migraine	3	0	1	Birth control	1	4	0	0	1	1	1	0	1	Dark or dim room, quiet space,	1	1	1	1	1	1	0	0	0	0	1	1	0	1	0	Tapping, pointing, counting, eating, drawing, scratching lightly	2	0	1	0	0	0	0	0	0	0	0
110	2	23	3	1	12	5	2	0	3	I see numbers/letters in colors. The attributed colors are arbitrary and consistent, I didn't choose them, and it's been like this since I learned how to read.	2	0	1	6	0	0	0	0	1	1	1	They are always changing and hard to tell sometimes what exactly triggers it. Personal attention andsoft speaking is a big one.	1	3	0	1	0	1	0	0	0	0	0	1	0	0	0	0	1	If I get hit in the head by a brick while watching.	1	0	0	0	0	0	0	0	0
111	2	23	3	1	9	9	1	hypothyroidism	1	sight - taste	2	0	1	3	0	0	0	0	1	0	1	no light, comfortable position	1	1	1	1	1	0	0	0	0	0	0	0	0	0	0	0	1	talking out loud	1	0	0	0	0	0	0	0	0
112	1	35	2	1	12	6	2	0	1	Very often I can 'see' sounds. For example a burglar alarm 'looks' like a chain of red or gold segments in a long line; etc.	2	0	1	3	0	0	0	1	1	1	2	0	1	1	0	0	0	1	0	0	0	0	1	1	0	1	0	unique speech, wiping, brushing, precision, reiki, anyone with a slightly unusual style	1	ASMR is distinctly nonsexual for me, so if an ASMR video appears to be in any way sensual that will prevent the tingles; also if distracted even just briefly that will stop them too	1	0	0	0	0	0	0	0	0
113	2	36	1	1	8	1	2	0	2	0	1	Antidepressants	1	6	0	0	0	1	1	0	1	Dim room, headphones	1	1	1	1	0	1	0	0	0	0	0	0	0	0	0	0	1	Loud tapping	1	0	0	0	0	0	0	0	0
114	2	51	1	1	5	2	2	0	1	I often associate words with colors and numbers with colors	2	0	1	6	0	0	0	0	1	0	2	0	1	1	1	1	0	1	0	0	0	0	1	1	1	1	Turning pages and touching pages...whispering while touching hair...pretty much the visual action along with the sound of the action	Massages playing an instrument playing with hair touching jewelry folding cloth fingers on surfaces poker chips shuffling there are lots	1	Loud or abrupt noise...unnecessary conversation	1	0	0	0	0	0	0	0	0
115	2	21	6	1	3	5	2	0	1	Just mild stuff - I associate things with colours, particularly numbers, and sometimes associate things with visual directions	2	0	1	2	0	0	0	0	1	1	2	0	1	3	1	1	1	1	0	0	0	0	0	1	0	1	0	Rubbing sounds (like on a camera), grainy sounds like with sand, scratching	2	0	2	1	1	0	0	0	0	0	0
116	2	34	1	1	2	2	2	0	2	0	2	0	1	1	0	0	0	0	1	0	1	headphones work best, quiet place, being very still	1	1	1	1	0	1	0	0	0	0	0	0	0	1	0	head rubbing, light touch, some types of clicking and mouth sounds, being examined/asked questions	1	loud noise, interruptions,	2	1	1	0	1	0	0	1	0
117	1	32	3	3	22	20	2	0	2	0	2	0	1	6	0	0	0	1	0	1	1	headphones, calm surrounding	1	1	1	0	0	1	0	0	0	0	1	0	0	0	0	0	2	0	1	0	0	0	0	0	0	0	0
118	1	18	3	1	9	2	2	0	2	0	2	0	1	2	0	0	0	0	1	0	1	Female whispering is the only thing that triggers ASMR sensations for me.	1	1	0	1	0	0	0	0	0	0	0	0	0	0	0	0	2	0	1	0	0	0	0	0	0	0	0
119	1	32	6	1	10	8	2	0	2	0	1	Venlafaxine (75mg daily)	1	3	0	0	0	1	0	0	2	0	1	1	0	0	0	0	0	0	0	0	0	1	1	0	It seems to be mostly a tonal thing to me. Some voices have the ability to introduce sensation, others less so. Most intense sensations from being talked to on specific topics.	0	2	0	2	1	1	0	0	1	0	0	0
120	1	18	1	1	7	4	2	0	1	I can smell the pages of a book when I am reminded of, or I think about it.	0	0	1	2	0	0	1	1	0	1	1	My eyes have to be closed and I have to be in a relaxed position of some sort.	1	1	0	1	0	0	0	0	0	0	0	0	0	1	0	Mouth sounds, inaudible whispers	2	0	1	0	0	0	0	0	0	0	0
121	2	24	3	1	7	7	2	0	2	0	1	Birth control	1	6	0	0	0	0	1	1	2	0	1	1	1	1	0	1	0	0	0	0	0	0	0	0	0	0	2	0	1	0	0	0	0	0	0	0	0
122	2	24	1	1	11	9	2	0	2	0	2	0	1	1	0	0	0	0	1	0	2	0	1	3	1	1	1	1	0	0	0	0	0	1	0	0	0	0	1	Interruption	2	1	1	0	1	1	0	0	0
123	1	33	1	1	12	20	2	0	3	Hearing particularly porous/rough being touched objects gives me goosebumps	2	0	1	4	0	0	0	0	1	1	1	Quiet, no observers around... another person stimulating me works - possibly a sense of anonymity is enough	1	1	0	1	0	1	0	0	0	1	1	1	0	0	0	0	1	shock, loud noise, roughness	1	0	0	0	0	0	0	0	0
124	1	21	2	2	14	14	2	0	2	0	2	0	1	6	0	1	1	1	1	1	1	Headphones, full screen, lots of sound to the point of it being very intense/busy.	2	0	0	0	0	0	0	0	0	0	0	0	0	0	0	0	0	0	0	0	0	0	0	0	0	0	0
125	1	26	6	2	15	34	2	0	2	0	2	0	1	3	0	0	1	0	1	0	1	No distractions, lying down or sitting down for at least 30 minutes.	1	1	0	1	0	1	0	0	0	0	0	0	1	1	whispering/instructional videos	Intstructional	1	Can only watch a video once.	1	0	0	0	0	0	0	0	0
126	1	18	2	3	23	11	2	0	2	0	2	0	1	3	0	0	0	0	1	0	2	0	1	3	1	1	0	1	0	0	0	0	1	1	0	0	0	0	2	0	1	0	0	0	0	0	0	0	0
127	1	22	1	2	18	7	2	0	1	0	1	Strattera (Atomoxetine) for ADHD	1	1	0	0	0	0	0	1	2	0	1	1	1	1	0	1	0	0	0	0	0	0	0	0	0	0	2	0	1	0	0	0	0	0	0	0	0
128	1	23	2	1	0	0	2	0	3	0	2	0	1	1	0	0	0	0	1	0	1	0	1	3	1	1	0	1	0	0	0	1	0	1	1	0	0	0	1	0	2	1	0	0	1	0	1	1	0
129	1	18	2	1	1	2	2	0	3	0	2	0	1	2	0	0	0	1	1	0	2	0	1	1	1	1	1	1	1	0	0	0	1	0	0	0	0	0	2	0	2	1	1	0	0	0	0	0	0
130	1	21	1	1	1	0	2	0	2	0	2	0	1	4	0	0	0	1	0	1	1	Quiet location, not too many distractions. Being tired or sick can block the sensation.	1	1	0	1	0	1	0	0	0	0	0	0	0	1	0	Deliberate hand motions, explanation/performance of "woo" (e.g. reiki, spellcasting, qi gong)	2	0	1	0	0	0	0	0	0	0	0
131	1	18	3	2	14	12	2	0	3	event or actions often remind me of songs, differing from whats happening.	2	0	1	1	0	0	0	0	1	0	2	0	1	3	1	1	0	0	0	0	0	0	0	0	0	1	0	paper, light music, scissors, and others .best effecr	0	0	1	0	0	0	0	0	0	0	0
132	1	22	3	1	4	2	2	0	2	0	2	0	1	2	0	0	0	1	1	0	2	0	1	1	0	0	0	1	0	0	0	0	1	1	0	1	0	writing (with a pencil/pen)	1	tapping	2	1	0	0	0	0	0	0	1
133	1	39	1	3	24	22	1	Fibromyalgia	2	0	1	0	1	5	0	0	0	1	0	1	2	0	1	1	0	0	0	1	0	1	0	1	0	1	0	1	0	Soft Speaking (not whispering), ear-to-ear sounds	1	chewing	2	1	1	0	1	0	0	1	0
134	2	22	2	1	0	10	1	chronic back pain, eczema, ligament damage in knee	1	its like i can feel sound	2	0	1	3	0	0	0	0	1	0	0	0	1	1	1	1	1	1	1	1	0	0	0	0	0	0	0	0	1	uncomfortable headphones	1	0	0	0	0	0	0	0	0
135	1	18	2	1	3	7	2	0	1	Colours and words	2	0	1	2	0	0	0	0	0	0	1	Warm, dark room in bed or someone softly describing what to do.	1	1	1	1	1	0	0	0	0	0	0	0	0	0	0	0	1	loudness	1	0	0	0	0	0	0	0	0
136	1	38	5	1	1	2	2	0	2	0	2	0	1	2	0	0	0	1	0	0	2	0	1	1	1	1	0	1	0	1	0	0	0	0	0	0	0	0	2	0	1	0	0	0	0	0	0	0	0
137	2	20	2	1	5	20	2	0	2	0	2	0	1	3	0	0	0	0	1	1	2	0	1	1	1	0	0	1	0	0	0	0	1	1	0	0	0	0	1	0	2	1	1	1	0	0	0	0	0
138	1	19	3	1	1	10	2	0	2	0	2	0	1	3	0	0	0	0	1	0	1	0	1	1	1	1	1	0	0	0	0	0	0	0	0	0	0	0	2	0	1	0	0	0	0	0	0	0	0
139	2	38	8	1	2	5	1	RRMS	2	0	1	0	1	3	0	0	0	0	0	0	2	0	1	3	0	1	0	0	0	0	0	0	0	1	0	1	0	tapping/indicating to highlight something on a page or words on a box, lip smacking	1	sharp sounds	1	0	0	0	0	0	0	0	0
140	1	24	6	2	17	23	2	0	2	0	1	SNRI antidepressants	1	2	0	0	0	0	1	0	0	0	2	0	0	0	0	0	0	0	0	0	0	0	0	0	0	0	0	0	0	0	0	0	0	0	0	0	0
141	1	24	1	1	8	16	1	early onset osteoarthritis	2	0	2	0	1	1	1	0	0	1	1	0	1	Need to be relaxed and sitting or lying down	1	1	1	1	0	0	0	0	0	0	0	0	0	1	0	scissors, paper noises, foreign languages, machinery	1	pain, itchyness, distractions	2	1	0	0	1	1	0	0	0
142	2	18	1	1	2	6	2	0	3	I associate sounds and movements or colors with moods	2	0	1	3	0	0	0	0	1	0	1	dim lighting, calmness, silence, special attention, massages so on	1	1	1	1	0	1	0	0	0	0	0	1	0	1	0	hand movements, massages	1	loud noises	1	0	0	0	0	0	0	0	0
143	1	23	2	1	5	29	2	0	1	sounds/words occasionallyhave a colour	2	0	1	6	0	0	1	1	1	1	2	0	1	1	1	1	0	1	1	0	0	0	0	0	0	1	0	binaural sounds	2	0	2	1	1	0	1	1	0	0	0
144	1	19	1	1	2	3	2	0	3	0	2	0	1	3	0	0	0	0	1	1	1	quiet room except for the sound of the video	1	3	1	1	0	1	0	0	0	0	0	1	1	0	A layering of whispering and crisp sounds does it	0	2	0	1	0	0	0	0	0	0	0	0
145	1	20	2	1	2	1	2	0	2	0	2	0	1	2	0	0	0	1	0	0	1	SItting or lying still, headphones	1	1	0	1	0	0	0	0	0	0	0	0	0	0	0	0	2	0	1	0	0	0	0	0	0	0	0
146	1	21	3	1	9	6	2	0	3	0	2	0	1	2	0	0	1	1	0	1	1	being relaxed	1	1	1	1	0	0	0	0	0	1	0	0	0	0	0	0	2	0	1	0	0	0	0	0	0	0	0
147	1	23	1	2	18	25	2	0	2	0	2	0	1	3	0	0	0	0	1	1	1	I have to be in a meditative state where I'm not conscious/self-analytical of my line of thought	1	1	1	0	0	1	0	0	0	0	1	0	1	0	Swift, quiet movements that show intent. Writing, chores, etc.	0	1	Most conscious thought	1	0	0	0	0	0	0	0	0
148	1	18	1	2	16	12	2	0	3	0	2	0	1	1	1	0	0	0	0	0	0	0	2	0	0	0	0	0	0	0	0	0	0	0	0	0	0	0	0	0	0	0	0	0	0	0	0	0	0
149	1	26	1	1	4	2	2	0	2	0	2	0	1	4	0	1	1	1	1	1	1	quiet room, headphones or good speakers, relaxed state of mnd	1	1	0	1	0	1	0	0	0	0	1	1	0	0	0	0	1	sharp sounds	1	0	0	0	0	0	0	0	0
150	1	25	8	1	8	28	2	0	2	0	1	Antidepressant (SSRI) and anti anxiety (lorazapam)	1	1	0	0	0	0	1	0	1	Alone in the room, dim lighting, generally quiet room.	1	1	0	1	0	1	0	0	0	0	1	1	0	1	0	Mouth/lips/tongue noises, heavy breathing, repeated words or phrases in calm voice, calmly explaining a task	1	Any break of concentration like loud noise or someone talking to me	1	0	0	0	0	0	0	0	0
151	2	18	1	3	27	41	2	0	2	0	2	0	1	4	0	0	1	1	0	1	1	I have to be in the right mood	1	1	1	1	0	0	0	0	0	0	0	0	0	0	0	0	1	chewing and other mouth sounds	1	0	0	0	0	0	0	0	0
152	1	21	1	1	3	13	2	0	2	0	2	0	1	6	0	0	0	1	1	0	2	0	1	1	1	1	1	1	1	1	1	1	1	1	1	0	All of those trigger my ASMR. An example of this could be slow moving + scratching, like with nails scratching a carpet.	0	2	0	1	0	0	0	0	0	0	0	0
153	2	29	1	1	4	3	1	back pain from lower herniated disc	2	0	2	0	1	2	0	0	1	1	1	1	1	I misunderstood the question. I actually do not need specific conditions to achieve ASMR. All I need is a head set.	1	1	0	1	0	0	0	0	0	0	0	1	0	0	0	0	2	0	1	0	0	0	0	0	0	0	0
154	2	27	1	1	9	9	1	Kidney stones, slipped disc in lower back, endometriosis	1	Certain color/texture/shape assignments to different letters, numbers, or words	1	Tramadol, nuvaring	1	6	1	0	0	1	1	1	1	Quiet room, my body being relatively still, not much background noise	1	1	0	1	0	1	0	0	0	0	0	0	0	1	0	The tone of someones voice, or the way they pronounce or emphasize words	1	Someone talking to me or interrupting noises. Moving my body too much.	1	0	0	0	0	0	0	0	0
155	2	24	2	1	8	10	2	0	2	0	2	0	1	4	0	0	0	0	1	1	1	I have to be concentrating on the video and the video must have specific content	1	1	0	0	0	1	0	0	0	0	0	1	0	1	0	Soft (non-whispered) talking, a professional tone, a feeling of being "studied" (e.g. eye exam, modelling for a photographer), speech delivered fluidly and confidently, typing noises, follow-the-light, instructions, affirmative phrases ("yes", "good", "great", etc).	1	Too much whispering, eating sounds, corny videos.	1	0	0	0	0	0	0	0	0
156	2	18	1	1	9	16	2	0	3	I usually relate feelings with colors.	2	0	1	4	0	0	0	0	1	1	2	0	1	1	1	1	1	1	0	0	0	0	0	1	0	0	0	0	2	0	2	1	0	0	0	1	0	0	0
157	2	19	1	2	14	40	2	0	2	0	2	0	1	5	0	0	0	1	1	1	2	0	1	1	1	1	0	1	0	0	0	1	1	1	0	0	0	0	1	Loud noises, other things that grab my attention	1	0	0	0	0	0	0	0	0
158	2	49	1	1	13	16	2	0	1	I taste in color.	2	0	1	3	0	0	0	0	1	0	2	0	1	1	1	1	1	1	0	0	0	1	0	1	0	0	0	0	2	0	1	0	0	0	0	0	0	0	0
159	1	30	2	1	2	4	1	GERD and some respiratory allergies	2	0	1	PPIs for GERD	1	5	0	0	0	1	1	0	2	0	1	3	0	0	0	0	0	0	0	0	0	0	0	0	0	0	2	0	1	0	0	0	0	0	0	0	0
160	1	24	3	1	12	1	2	0	2	0	2	0	1	3	0	0	0	1	1	0	0	0	1	1	1	1	0	1	0	0	0	0	1	1	0	0	0	0	2	0	1	0	0	0	0	0	0	0	0
161	2	24	1	1	8	6	1	Chronic neck pain	3	Associating smells with memories, places, objects	2	0	1	4	0	0	0	0	1	0	1	Dark room, in bed, headphones, specifically ASMR massage videos	1	1	0	1	0	1	0	0	0	0	0	1	0	1	0	Hair play, massage	2	0	0	0	0	0	0	0	0	0	0
162	1	20	1	1	10	3	2	0	3	If you were to ask me what color a number is, I could tell you, and it'd be the same every time, no matter when you asked me.	2	0	1	5	0	0	0	1	1	0	2	0	1	1	0	1	0	1	0	1	0	0	1	1	0	0	0	0	1	I don't like the sound of people rubbing the microphone. A lot of people like it as a trigger, but I don't.	1	0	0	0	0	0	0	0	0
163	1	18	3	1	4	13	2	0	1	I usually imagine things moving around me when I look at him, I use my imagination a lot for everything	2	0	1	3	1	0	1	0	1	1	2	0	1	3	1	1	0	1	0	0	1	1	1	0	1	0	mic touching while speaking softly; mix of mouth sounds	0	1	physical stimulis (everytime I move), loud music in the background	1	0	0	0	0	0	0	0	0
164	2	20	1	1	12	30	2	0	1	I'm not sure how well this qualifies... But to me, numbers evoke certain personalities and character qualities. When I do math, both the problem and the answer evoke a different type of "mood". It is very hard to describe.	1	Venlafaxine XR (brand name - Effexor); Minocycline antibiotic	1	3	0	0	0	0	1	0	1	I must be alone, relaxed, and usually in a quiet setting to provide optimal listening conditions.	2	0	0	0	0	0	0	0	0	0	0	0	0	0	0	0	0	0	0	0	0	0	0	0	0	0	0
165	1	18	1	3	20	9	2	0	2	0	1	antidepressant	1	2	0	0	0	1	1	0	2	0	1	1	1	1	0	1	0	0	0	0	0	1	0	0	0	0	1	chewing sounds	1	0	0	0	0	0	0	0	0
166	1	19	2	1	6	2	2	0	2	0	1	Inhalers for asthma.	1	3	0	0	0	1	0	1	2	0	1	1	1	1	0	1	0	0	0	0	0	0	1	0	Slow and deliberate movements with attention or whispering triggers me very strongly.	0	2	0	1	0	0	0	0	0	0	0	0
167	1	18	1	1	10	0	2	0	3	0	2	0	1	6	0	0	0	1	1	0	1	Hand movement	2	0	0	0	0	0	0	0	0	0	0	0	0	0	0	0	0	0	0	0	0	0	0	0	0	0	0
168	2	27	1	3	23	32	2	0	2	0	1	Omeprazol for acid reflux. It's a 2-week plan but I've had to use it constantly for the past 4 years.	1	3	0	0	0	1	1	0	1	Being in a quiet room without a lot of distractions. Lack of routine in the video (new ASMRtist, new scenarios, etc.). Being tired helps me achieve the sensation greatly.	1	1	1	1	0	1	0	0	0	0	0	1	0	1	0	Lip smacking, the idea that sounds represent other things (crinkling plastic by itself causes less ASMR than if it were being used to represent a salong experience, for example)	1	Sudden loud noises, music - soft or not, too much chattiness (if I feel like I have to pay attention to "conversation" to follow along)	1	0	0	0	0	0	0	0	0
169	1	26	1	1	2	6	2	0	2	0	2	0	1	1	0	0	0	0	1	1	2	0	1	1	1	1	1	1	0	0	0	0	0	1	0	0	0	0	1	loud noise	1	0	0	0	0	0	0	0	0
170	2	21	2	3	28	28	2	0	1	Musical - some notes evoke a colour or a feeling, particularly specific chords	2	0	1	2	0	0	0	0	1	0	1	Being alone, sitting up, closed eyes, comfortable temperature, dimmed lighting	1	1	1	1	0	1	0	0	0	0	0	1	0	0	0	0	2	0	1	0	0	0	0	0	0	0	0
171	1	22	1	1	1	1	2	0	2	0	2	0	1	3	0	0	1	1	1	1	1	My ASMR sensations are always more pronounced when I experience them in person rather than through a video. Otherwise it needs to be quite, my mind at ease and focused on the video	1	1	1	1	0	1	0	0	0	0	1	1	1	0	Usually the ASMR is stronger when triggers are combined together, no specifics though	0	1	Hard to describe, but anything distracting. Harsh stimuli or if the ASMR video is actually just boring and not triggering	1	0	0	0	0	0	0	0	0
172	2	19	2	1	4	20	2	0	2	0	2	0	1	3	0	0	0	0	1	0	1	0	1	1	0	1	0	1	0	0	0	0	1	0	0	0	0	0	1	0	2	1	0	0	0	0	0	0	0
173	1	18	1	1	2	5	2	0	2	0	2	0	1	2	0	0	0	0	0	1	1	comfortable position, binaural stimuli	1	1	1	1	0	0	0	0	1	0	0	0	0	0	0	0	1	0	2	1	1	0	1	0	0	0	0
174	1	18	1	1	8	8	2	0	2	0	2	0	1	2	0	0	0	1	0	0	2	0	1	3	1	1	1	1	0	1	0	0	1	1	0	0	0	0	1	Loud noises	1	0	0	0	0	0	0	0	0
175	1	24	1	1	7	5	1	Gastritis/Esophagitis	2	0	1	Nexium	1	2	0	0	0	0	1	1	2	0	1	1	0	1	1	1	0	0	0	0	0	1	0	0	0	0	1	Sudden, louder noises	2	1	1	0	1	1	0	0	0
176	2	23	2	1	5	8	2	0	3	i just associate words with different pictures and sometimes hand movements. I sometimes feel other stuff too but i wouldnt say i have synaesthesia or it might be that I am experiencing something else. I'm never really sure what it is	2	0	1	4	1	0	0	1	1	1	2	0	1	1	1	1	0	1	0	0	0	0	1	1	0	0	0	0	1	loud noise, disturbance in the microphone, someone talking normally to me, harsh movement or a movement not done the way I wanted it to be done,	1	0	0	0	0	0	0	0	0
177	1	18	1	3	21	21	2	0	3	Certain tunes remind of certain colors, mostly light colors, such as pink, light blue, etc.	2	0	1	3	0	0	1	1	0	0	2	0	1	3	1	1	0	0	0	0	0	0	1	1	0	0	0	0	1	Loud sounds	1	0	0	0	0	0	0	0	0
178	3	18	3	1	3	14	2	0	2	0	2	0	1	1	0	0	0	1	1	1	2	0	1	1	1	1	0	1	0	0	0	0	1	0	0	0	0	0	2	0	1	0	0	0	0	0	0	0	0
179	1	26	1	3	26	10	2	0	2	0	2	0	1	6	0	0	0	1	0	1	2	0	1	1	1	1	1	0	0	0	0	0	0	1	0	0	0	0	1	0	1	0	0	0	0	0	0	0	0
180	2	26	1	1	4	9	2	0	2	0	2	0	1	3	0	0	0	0	1	0	1	Quiet, calm room	1	1	1	1	0	1	0	0	0	0	1	0	0	0	0	0	2	0	1	0	0	0	0	0	0	0	0
181	1	46	1	1	3	2	2	0	2	0	2	0	1	6	0	0	1	1	1	1	1	if you mean conditions in MY space... none. But in terms of ASMR vids, things like eye contact. Good miking	1	1	1	0	0	1	0	0	0	1	1	1	1	1	any trigger in combination is better than singularly	eye contact, very closely miked	1	loud sounds, weirdness in the subject the person is talking about (if role playing)	1	0	0	0	0	0	0	0	0
182	1	18	3	2	17	16	1	Hernia, allergies	3	I cant recall such associations	2	0	1	5	0	0	0	1	1	1	0	0	2	0	0	0	0	0	0	0	0	0	0	0	0	0	0	0	0	0	0	0	0	0	0	0	0	0	0
183	1	23	1	1	3	0	1	Residual effects of a previous injury.	3	0	1	Muscle relaxants for earlier mentioned injury	1	2	0	0	1	1	1	1	2	0	1	1	1	1	0	1	0	0	0	0	0	0	0	0	0	0	1	Any interruptions	1	0	0	0	0	0	0	0	0
184	2	18	2	3	24	17	1	Heart tumor - likely to be fatal within the next year or so without surgery	3	Certain words seems to have specific noises, like rustling or chiming. For example, the word free sounds like bells ringing	1	0	1	3	0	0	0	1	1	1	1	Darkness, laying down + relaxed	1	1	1	1	0	0	0	0	0	0	0	1	0	0	0	0	2	0	1	0	0	0	0	0	0	0	0
185	1	25	1	1	6	7	2	0	3	Some numbers/words associated with concrete shapes or abstract feelings	2	0	1	3	0	0	0	0	1	0	2	0	1	1	1	1	1	1	0	0	0	0	0	1	0	0	0	0	1	Not paying attention to the video, being distracted by outside stimuli	2	1	1	0	1	0	0	0	1
186	1	21	1	1	3	16	1	scoliosis	2	0	2	0	1	3	0	0	0	0	1	0	1	Proper mindset to facilitate relaxation.	1	1	0	1	0	1	0	0	0	0	0	0	0	0	0	0	1	Harsh, intrusive noises.	1	0	0	0	0	0	0	0	0
187	1	21	3	1	3	9	2	0	2	0	2	0	1	1	0	0	1	1	0	0	2	0	1	3	1	0	0	1	0	0	0	0	0	0	0	0	0	0	1	plastic bags, providing information by whispering (whispering unimportant things is ok), whispering for too long	2	1	1	0	1	0	0	0	0
188	2	25	1	2	19	15	2	0	3	0	2	0	1	4	0	0	0	1	1	0	2	0	1	1	1	1	0	0	0	0	1	0	0	1	0	0	0	0	2	0	2	1	0	0	0	0	0	0	0
189	1	25	2	3	25	16	2	0	2	0	2	0	1	4	0	0	0	1	1	0	2	0	1	1	1	0	1	1	0	0	0	0	0	0	0	1	0	Scalp/ear massage, fizzing water, pouring sand, rain noises, marble machines	2	0	1	0	0	0	0	0	0	0	0
190	2	19	1	1	4	5	2	0	2	0	2	0	1	2	0	0	1	0	1	0	0	0	2	0	0	0	0	0	0	0	0	0	0	0	0	0	0	0	0	0	0	0	0	0	0	0	0	0	0
191	1	18	2	3	24	17	2	0	3	Certain words and numbers evoke a sense of colour or palette.	2	0	1	4	0	0	0	1	1	1	1	Dim lighting, quiet but ambient.	1	1	0	1	0	1	0	0	0	1	1	1	0	0	0	0	1	Loud bangs or surprises	1	0	0	0	0	0	0	0	0
192	2	31	2	2	15	9	2	0	3	I've always thought of certain words and associated them with certain colours	1	Thyroxine	1	4	0	0	0	0	1	1	1	Quiet	1	1	1	1	0	0	0	0	0	0	0	0	0	0	0	0	2	0	1	0	0	0	0	0	0	0	0
193	1	20	1	1	11	12	2	0	3	0	2	0	1	6	0	0	1	0	1	0	1	Quiet room, laying down.	2	0	0	0	0	0	0	0	0	0	0	0	0	0	0	0	0	0	0	0	0	0	0	0	0	0	0
194	1	23	2	1	0	4	2	0	2	0	2	0	1	3	0	0	0	0	1	1	1	Near silence. Very comfortable. Relaxed. A little tired and heavy eyed. Preferably darkness, with the light from a video contrasting with that. Ideally sat up so the back of my head is untouched. Often less intense when lead down due to pressure on areas of my scalp through pillows etc. All these preferences and generalisations, it can potentially happen without these specified conditions	1	1	1	1	1	1	0	0	0	0	0	1	1	1	Whispering combined with one other selected option, doesn't really matter which.	Personal attention, inc. role plays, particularly hairdressing as the binaural audio of electric razors and scissors really works for me.	1	Loud noises. Dominating music.	1	0	0	0	0	0	0	0	0
195	2	22	1	3	29	16	2	0	2	0	2	0	1	2	0	0	0	0	1	0	2	0	1	1	0	1	1	1	0	0	0	1	1	1	0	0	0	0	1	loud, sudden noises or actions	1	0	0	0	0	0	0	0	0
196	1	18	1	1	2	1	2	0	3	0	2	0	1	2	0	0	0	1	1	0	1	Dark or dimly lit room; I've gotten ASMR most intensely when a barber used a straight razor on the back of my neck.	1	1	1	1	1	1	0	0	0	0	1	1	0	0	0	0	1	Chewing sounds	1	0	0	0	0	0	0	0	0
197	1	18	2	1	10	9	2	0	2	0	2	0	1	1	0	0	0	1	0	0	2	0	1	1	0	1	0	1	0	0	0	0	0	0	0	0	0	0	1	Loud noises and distraction	1	0	0	0	0	0	0	0	0
198	2	24	5	1	7	12	1	tension headache	2	0	2	0	1	4	0	0	0	0	1	0	1	When I'm not too sleepy	1	1	1	1	0	0	0	0	0	0	0	0	0	1	0	binaural sounds (of tapping and whispering)	1	Sudden high-pitched and/or loud sounds. Saliva sounds.	1	0	0	0	0	0	0	0	0
199	2	23	1	3	24	20	2	0	2	0	0	0	1	6	0	0	1	0	1	1	1	0	1	1	1	1	0	1	0	0	0	0	1	1	0	0	0	0	2	0	1	0	0	0	0	0	0	0	0
200	2	19	3	3	38	26	2	0	2	0	2	0	1	6	0	0	0	1	0	0	1	0	2	0	0	0	0	0	0	0	0	0	0	0	0	0	0	0	0	0	0	0	0	0	0	0	0	0	0
201	1	27	1	1	3	3	2	0	2	0	2	0	1	1	0	0	0	0	0	1	2	0	1	1	1	1	0	1	0	0	0	0	0	0	0	0	0	0	2	0	1	0	0	0	0	0	0	0	0
202	2	25	1	1	10	21	2	0	3	0	2	0	1	1	0	0	0	0	1	0	1	0	1	1	0	0	0	1	0	0	0	0	1	1	1	1	Often soft speaking with close up personal attention	Sift soaking, explaining tasks, more	2	0	1	0	0	0	0	0	0	0	0
203	1	27	1	1	8	1	2	0	2	0	2	0	1	4	0	0	1	1	1	0	2	0	1	1	1	1	1	1	0	0	0	1	1	1	0	0	0	0	2	0	2	1	1	1	1	1	0	0	0
204	1	19	1	1	0	1	2	0	2	0	2	0	1	2	0	0	0	1	1	0	2	0	1	1	1	1	0	1	0	0	0	0	0	0	0	0	0	0	1	Violent, loud noises, anything that would "break the spell", physical pain, etc.	2	1	1	0	1	0	0	1	0
205	2	26	1	3	22	30	2	0	2	0	1	Estrogen	1	3	0	0	0	1	1	1	1	Quiet room	1	1	1	1	1	1	0	0	1	0	0	1	0	0	0	0	2	0	2	1	1	0	1	1	0	0	0
206	1	18	1	1	1	8	2	0	3	0	2	0	1	4	0	0	1	0	1	0	0	0	2	0	0	0	0	0	0	0	0	0	0	0	0	0	0	0	0	0	0	0	0	0	0	0	0	0	0
207	2	18	1	1	10	16	1	I have Narcolepsy and Ehlers-Danlos Syndrome Hypermobility Type	1	Numbers, letters, and emotions all have corresponding colors and personalities	1	Provigil and Concerta (for Narcolepsy), Wellbutrin (for past depression), Lyrica and Tramadol (for EDS)	1	5	0	0	0	0	0	1	2	0	1	1	1	1	0	1	0	0	0	1	1	1	0	0	0	0	1	Startling, loud noises	1	0	0	0	0	0	0	0	0
208	1	29	2	1	9	2	2	0	2	0	2	0	1	3	0	1	1	0	0	0	1	In ear headphones, binaural ear to ear	1	1	0	1	0	0	0	0	0	0	0	0	1	1	Ear to ear and whispering	Ear to ear, scratching, soft rambling	1	Role play/acting, male voices	2	1	1	0	0	1	0	0	0
209	2	27	1	3	33	48	1	rheumatoid arthritis	2	0	1	heart medication, pain medication	1	3	1	0	1	1	1	0	0	0	2	0	0	0	0	0	0	0	0	0	0	0	0	0	0	0	0	0	0	0	0	0	0	0	0	0	0
210	1	30	3	1	10	5	1	Diabetes	2	0	1	Antidepressants, Insulin	1	3	0	0	0	0	1	0	2	0	1	1	0	1	0	1	0	0	0	0	0	0	0	0	0	0	1	any sudden noise or lights	2	1	1	0	1	0	0	0	0
211	2	20	1	2	19	21	2	0	2	0	1	Hormonal birth control, Hydroxyzine pamoate, clonazepam	1	3	0	0	0	0	1	0	2	0	1	1	1	1	0	0	0	0	0	0	1	1	0	0	0	0	1	Loud noises	1	0	0	0	0	0	0	0	0
212	2	25	2	1	6	14	2	0	3	I feel certain moves in my martial art appear to me as colours.	1	Citalopram 30mg (Anti-anxiety / ant-depressant)	1	3	0	0	0	0	1	0	1	Sounds alternating between either ear.	1	1	1	1	0	0	0	0	0	0	0	1	0	0	0	0	2	0	1	0	0	0	0	0	0	0	0
213	1	18	1	1	4	3	2	0	2	0	2	0	1	3	0	0	0	0	1	0	1	Quiet, relaxing environment	1	1	1	0	1	1	0	0	0	0	0	0	0	1	0	Binaural	1	Loud, awkward	2	1	0	0	1	1	0	0	0
214	2	32	1	1	7	1	1	chronic migraines	2	0	1	topomax	1	2	0	0	1	0	1	0	1	quiet room, relaxed, no distractions	1	1	1	0	1	1	0	0	0	0	0	1	0	1	0	quiet talking that isn't whispering	1	too loud of noise, squeaky noises, music	2	1	1	0	1	0	0	0	0
215	1	22	1	1	4	19	2	0	2	0	2	0	1	3	1	0	0	1	1	1	1	Darkness. Reclined or laying down. Quiet surroundings.	1	1	1	1	0	1	0	0	0	1	0	0	0	0	0	0	1	Being interrupted by another person. If I am being triggered by another person outside of a video, if they get distracted I will lose my ASMR	1	0	0	0	0	0	0	0	0
216	2	22	1	1	4	22	2	0	3	Music to sight	2	0	1	2	0	0	0	0	1	0	1	Empty room or quiet room	1	3	1	0	0	1	0	0	0	0	0	0	0	0	0	0	1	Loud, abrupt noises	1	0	0	0	0	0	0	0	0
217	2	26	1	3	40	35	2	0	2	0	2	0	1	4	0	0	1	1	1	1	1	Headphones on in a quiet room, if a visual component is a part of the video I need to be able to watch it and focus on it.	1	1	0	1	0	1	0	0	0	1	0	1	0	0	0	0	1	Crinkling and water sounds will stop tingling outright.	1	0	0	0	0	0	0	0	0
218	1	19	1	3	24	22	2	0	2	0	2	0	1	3	0	0	0	1	0	0	1	quiet surroundings, I seem to be randomly triggered by videos, very inconsistent	1	1	1	1	0	0	0	0	0	0	0	0	0	1	0	mic scratching/brushing, hair brushing, scalp massage sounds, just general scratching sounds	1	no idea but it will stop randomly, can't think of specific stimuli	1	0	0	0	0	0	0	0	0
219	1	25	1	3	32	10	2	0	1	I always associated certain numbers with colors, very vague and not severe	2	0	1	3	0	0	0	1	1	1	1	Only certain triggers work, and I need headphones. Being tired intensifies it.	1	1	0	1	1	0	0	0	0	0	0	0	0	1	0	gibberish/inaudible/unintelligible whisper, tapping, eccentricity, curiosity	1	jolting, interrupting noises and poor acting, breaking immersion	1	0	0	0	0	0	0	0	0
220	1	20	2	1	7	9	2	0	3	0	2	0	1	6	0	0	0	1	1	1	1	Ear-to-ear, close personal attention	2	0	0	0	0	0	0	0	0	0	0	0	0	0	0	0	0	0	0	0	0	0	0	0	0	0	0
221	1	22	2	1	2	5	2	0	2	0	2	0	1	4	0	0	0	1	1	0	2	0	1	3	1	1	0	0	0	1	0	0	0	0	1	0	The whole scenario of light soft sounds in a quiet, neutral environment. Triggers are not always the same stimuli, carries depending on individual videos and how I'm feeling	0	1	loud noises	2	1	1	0	1	0	0	1	0
222	2	23	3	1	6	8	2	0	3	0	1	0	1	2	0	0	1	1	1	0	1	silence	1	1	1	1	0	0	0	0	0	0	0	0	0	1	0	mouth sounds, ear-to-ear whispering or speaking	1	sudden loud noises, microphone and camera noises, bad sound quality	2	1	1	0	1	1	0	0	0
223	1	26	3	3	22	6	2	0	2	0	2	0	1	4	0	0	0	0	1	1	0	0	2	0	0	0	0	0	0	0	0	0	0	0	0	0	0	0	0	0	0	0	0	0	0	0	0	0	0
224	2	18	1	1	4	10	2	0	2	0	2	0	1	2	0	0	0	0	1	0	1	Dark room, quiet, before sleeping	2	0	0	0	0	0	0	0	0	0	0	0	0	0	0	0	0	0	0	0	0	0	0	0	0	0	0
225	1	22	3	1	1	2	2	0	2	0	2	0	1	3	0	0	0	0	1	0	2	0	1	1	1	1	0	1	0	0	0	0	1	1	0	0	0	0	2	0	1	0	0	0	0	0	0	0	0
226	2	23	8	1	5	7	2	0	1	I "feel" sounds.	2	0	1	2	0	0	0	0	1	0	1	Quiet environment or "white noise"/constant background noise (cars engine etc); almost always, the trigger needs to have kind intent (language instructor reading a passage deliberately so as to help students, or ASMR artists trying to help viewers evoke ASMR)	1	1	1	1	1	1	0	0	0	0	1	1	0	1	0	chewing, mouth sounds, brushing, tinkling	1	sudden jarring sound, interruptions	2	1	1	0	1	1	0	0	0
227	1	18	1	1	1	5	2	0	3	Not necessarily sensorial connections.	2	0	1	3	0	0	1	1	1	0	1	Alone, relaxed	1	1	1	1	1	1	1	1	1	1	1	1	1	0	I've been triggered by almost all stimuli.	0	2	0	1	0	0	0	0	0	0	0	0
228	1	28	3	1	1	0	1	eczema	2	0	2	0	1	3	0	0	0	1	1	0	1	head must not touch chair, no interruptions, specific sound triggers( crinkling ), no talking	1	1	1	0	0	0	0	0	0	0	1	1	0	0	0	0	1	if something touches my skin	1	0	0	0	0	0	0	0	0
229	2	24	1	3	29	37	2	0	2	0	2	0	1	2	0	0	0	0	1	0	2	0	1	1	1	1	1	1	0	0	0	1	1	1	0	0	0	0	1	0	1	0	0	0	0	0	0	0	0
230	1	18	8	1	3	1	2	0	1	association of sounds with movement	2	0	1	2	0	0	0	1	0	0	1	lying down, eyes closed, total silence in surrounding area	1	1	0	1	0	0	0	0	0	0	0	0	0	0	0	0	1	louder noises	1	0	0	0	0	0	0	0	0
231	1	19	1	1	5	4	2	0	2	0	2	0	1	1	0	0	0	0	1	0	0	0	2	0	0	0	0	0	0	0	0	0	0	0	0	0	0	0	0	0	0	0	0	0	0	0	0	0	0
232	2	21	2	2	16	16	2	0	2	0	1	birth control	1	6	0	0	0	1	1	1	1	dark room, concentration on only the video	1	1	1	1	1	1	0	0	0	0	0	1	1	0	slow movements, face touching, touching Camera	0	1	differs time to time, consitently loud noises	1	0	0	0	0	0	0	0	0
233	2	18	1	3	61	63	1	weak painful kneecaps, chronic uti's, backpain, migraines from anxiety attacks	3	when i hear music and close my eyes, i can visualize the words as patters and colors.	1	2mg kolonopin 2x daily	1	5	0	0	0	1	1	0	0	0	1	3	1	1	0	0	0	0	0	0	0	0	1	1	mouthy sounds with indian accents	male indian accents, male northern ireland accents, product demonstrations	1	girls showing too much skin (i dunno, i just cant watch those at all), s	0	0	0	0	0	0	0	0	0
234	1	20	2	1	7	2	2	0	3	0	2	0	1	3	0	0	0	0	1	0	2	0	1	1	1	1	0	1	0	0	0	0	1	1	0	0	0	0	1	Distraction of some sort	2	1	1	0	1	0	0	0	0
235	2	23	1	1	7	9	2	0	2	0	2	0	1	3	0	0	0	1	1	0	2	0	1	1	1	1	0	1	0	0	0	0	1	1	0	0	0	0	2	0	1	0	0	0	0	0	0	0	0
236	2	29	1	1	3	16	2	0	2	0	1	hormonal birth control	1	5	0	0	0	1	1	0	1	headphones, no distracting noises	1	1	1	1	0	1	0	0	0	0	1	1	0	0	0	0	2	0	2	1	0	0	1	0	0	0	0
237	2	33	1	3	36	39	1	Degenerative arthritis in hips	3	0	1	Narcotic pain medication (Vicodin and morphine), blood pressure medication (2 types)	1	2	0	0	0	0	1	0	1	Mostly I can only achieve tingles with in-person stimuli, videos almost never work. I'm also less likely to feel asmr when I'm on my pain medication	2	0	0	0	0	0	0	0	0	0	0	0	0	0	0	0	0	0	0	0	0	0	0	0	0	0	0
239	1	19	1	1	11	14	2	0	3	0	2	0	1	2	0	0	0	1	1	0	2	0	1	3	1	1	0	1	0	0	0	0	0	1	0	0	0	0	1	Disruptive, loud noises, or stressful situations.	2	1	1	0	0	1	0	0	0
240	2	21	8	1	4	16	1	0	3	0	1	birth control	1	1	0	0	0	1	1	1	1	quiet room, relaxed body	1	1	1	1	0	1	0	0	0	1	1	1	0	0	0	0	1	loud crinkling, too much voice	1	0	0	0	0	0	0	0	0
241	1	23	7	1	6	17	2	0	2	0	2	0	1	6	1	0	0	0	1	1	0	0	2	0	0	0	0	0	0	0	0	0	0	0	0	0	0	0	0	0	0	0	0	0	0	0	0	0	0
242	1	25	8	1	0	0	2	0	2	0	2	0	1	2	0	0	0	0	0	1	1	I have to be in a relaxed state of mind, and it has to be after work so I won't be interrupted by business. The volume has to be just right, not piercing or scratchy at all	1	1	1	0	0	1	0	0	0	0	1	1	0	1	0	Specifically: watching people draw or sketch or tattoo	2	0	1	0	0	0	0	0	0	0	0
243	2	28	8	1	13	7	2	0	1	Grapheme-colour and number-form synaesthesia	2	0	1	2	0	0	0	0	1	1	2	0	1	3	1	1	0	1	0	0	0	0	0	0	0	0	0	0	2	0	1	0	0	0	0	0	0	0	0
244	2	23	2	2	18	13	2	0	3	sometimes randomly feel that i smell something very distinct - may not be synaesthesia	2	0	1	4	0	0	0	0	1	1	2	0	1	3	1	1	0	1	0	0	0	0	0	1	0	0	0	0	2	0	2	1	0	1	1	0	0	0	0
245	1	25	3	1	1	6	2	0	2	0	2	0	1	4	0	0	0	1	0	0	2	0	1	1	0	1	0	1	0	0	0	1	1	1	0	1	0	Manual labour / Craftsmanship / Sounds of tools and machining	1	Shrill noises	1	0	0	0	0	0	0	0	0
246	1	18	1	2	17	23	1	Migraine	2	0	2	0	1	1	0	0	0	0	1	0	1	Quiet, Female, softspoken, maybe small noises	1	1	1	1	1	1	0	0	0	0	1	1	0	0	0	0	1	Loud noises or sudden movement	1	0	0	0	0	0	0	0	0
247	1	23	2	1	6	5	2	0	2	0	1	Finasteride	1	2	0	0	0	0	1	0	1	very quiet room, no talking, environment where people are concentrating	2	0	0	0	0	0	0	0	0	0	0	0	0	0	0	0	0	0	0	0	0	0	0	0	0	0	0
248	1	18	2	1	5	13	2	0	3	0	2	0	1	6	0	0	0	0	1	0	1	General close sounds, close up panning sounds in stereo, tapping noises etc	1	1	1	1	0	1	0	0	0	0	0	0	0	0	0	0	1	Breaking the immersion of the video, fuzzy background noise	1	0	0	0	0	0	0	0	0
249	2	37	1	2	14	15	1	Glomus Jugulare tumor removed in 2002. Pain in surgical site, occasional earaches, deafness in one ear.	2	0	2	0	1	3	0	0	0	0	1	0	2	0	1	1	1	1	1	0	0	0	0	0	1	1	0	1	0	"mouth sounds" such as Heather Feather's kiss and "bubble" noises or eating pop rocks.	1	Sounds that are too loud or too 'warm' or 'full' for lack of a better word. (Sounds that are the opposite of whispering)	1	0	0	0	0	0	0	0	0
250	1	18	2	3	23	21	2	0	2	0	1	0	1	4	0	0	0	1	1	0	1	ear to ear whispering	1	1	0	1	0	0	0	0	0	0	0	0	0	0	0	0	1	tv/ music	1	0	0	0	0	0	0	0	0
251	1	20	2	1	2	2	2	0	2	0	1	Lamictal	1	2	0	0	0	0	1	0	1	Quiet room. Otherwise I'm distracted from the videos.	1	1	1	1	0	1	0	0	0	0	0	0	0	1	0	Brushing	1	Chewing/mouth sounds. Overly sexual content/presentation distracts from the video.	1	0	0	0	0	0	0	0	0
252	1	19	3	1	2	5	2	0	1	Numbers and colors, e.g. 21 is light yellow	2	0	1	2	0	0	0	0	1	0	1	Relatively silent, no stress, so I can relax.	1	1	1	1	1	1	0	0	0	0	0	0	0	0	0	0	1	Eating or mouth sounds	2	1	0	0	1	1	0	0	0
253	2	20	3	1	6	4	2	0	2	0	2	0	1	3	0	0	1	1	1	0	1	Dim lighting	1	1	1	1	1	1	0	0	0	1	0	0	1	0	Whispering and about every other combination.	0	1	Abrupt noises	1	0	0	0	0	0	0	0	0
254	2	24	2	1	2	3	2	0	2	0	1	Contraceptive	1	3	0	0	0	0	1	0	1	Headphones, full attention, comfortable position	1	3	0	1	0	1	0	0	0	0	0	1	0	0	0	0	2	0	1	0	0	0	0	0	0	0	0
255	1	25	3	1	11	13	2	0	2	0	2	0	1	2	0	0	0	0	1	0	1	Calm, low voice	1	1	0	0	0	1	0	0	0	0	0	1	0	0	0	0	2	0	1	0	0	0	0	0	0	0	0
256	1	18	1	2	17	12	2	0	2	0	2	0	1	4	1	0	0	0	1	1	2	0	1	3	1	1	0	1	0	0	0	0	1	0	0	1	0	Voice acting (ASMR Artists using raspy or changed voices to indicate new characters), Asian languages (Japanese, Chinese, Korean, etc.), Accents from English-speaking people (Scottish, English, Irish, etc.)	1	High pitched noises and running water.	2	1	1	0	1	0	0	0	0
257	1	19	3	1	0	0	2	0	3	0	2	0	1	2	0	0	0	0	1	0	0	0	2	0	0	0	0	0	0	0	0	0	0	0	0	0	0	0	0	0	0	0	0	0	0	0	0	0	0
259	3	30	3	1	5	4	1	migraine	2	0	2	0	1	2	0	0	0	1	1	0	0	0	2	0	0	0	0	0	0	0	0	0	0	0	0	0	0	0	0	0	0	0	0	0	0	0	0	0	0
260	2	22	8	1	4	3	2	0	2	0	2	0	1	3	0	0	0	0	1	1	1	headphones, quiet space	1	1	0	1	0	1	0	0	0	0	0	1	0	0	0	0	2	0	1	0	0	0	0	0	0	0	0
261	1	20	3	1	6	4	2	0	3	0	2	0	1	4	0	0	1	0	0	0	1	0	2	0	0	0	0	0	0	0	0	0	0	0	0	0	0	0	0	0	0	0	0	0	0	0	0	0	0
262	1	19	2	1	1	6	2	0	2	0	2	0	1	1	0	0	1	0	1	0	0	0	2	0	0	0	0	0	0	0	0	0	0	0	0	0	0	0	0	0	0	0	0	0	0	0	0	0	0
263	1	21	1	2	19	7	2	0	3	Hearing music, I see patterns of movement in my mind's eye, like that of a conductor's baton. I feel sensations in my mouth in response to hearing some words, especially onomatopoeic words. For instance, I mildly feel the sensation of chewing toast or a hard bread when I hear the word "crunch."	2	0	1	3	0	0	0	0	1	0	0	0	2	0	0	0	0	0	0	0	0	0	0	0	0	0	0	0	0	0	0	0	0	0	0	0	0	0	0
264	1	18	1	2	18	8	1	0	2	0	2	0	1	3	0	0	0	1	0	0	1	dark, quiet ambient background sounds	1	3	0	1	1	1	0	0	0	0	0	0	0	0	0	0	2	0	2	1	0	0	1	0	0	0	0
265	1	20	1	1	13	12	2	0	2	0	2	0	1	3	0	0	0	0	0	0	2	0	1	1	1	1	0	0	0	0	0	0	0	0	0	0	0	0	1	Loud or unexpected interruptions.	1	0	0	0	0	0	0	0	0
266	2	35	2	2	14	21	2	0	2	0	1	blood pressure meds	1	3	0	0	0	0	1	0	1	usually a quiet atmosphere, less so if occurs in a natural situation ie not deliberately watching a video	1	1	1	0	0	1	0	0	0	0	0	0	0	1	0	someone who is very focused and interested in their subject matter telling me about it. very delibrate and careful handling of an object	1	certain unpleasant sounds or actions. can't stand listen to someone eating, chewing their nails or running nations through carpet	1	0	0	0	0	0	0	0	0
267	2	22	1	1	6	5	2	0	2	0	1	hormonal birth control pill	1	3	1	0	0	0	1	1	2	0	1	1	0	1	1	1	0	0	0	0	0	0	0	1	0	painting/drawing/writing (audio and/or visual), "scalp massage" sounds (brushing, light scratching)	2	0	1	0	0	0	0	0	0	0	0
268	2	20	1	1	3	17	2	0	3	I saw my college schedule on the computer in black words. It was colorful but once one of classes "American Religious Texts" was added to the list. It made all my classes red. I felt very uncomfortable and it was very hard to look at my schedule because the feeling of red was everywhere. I wanted to change it.	2	0	1	3	0	0	0	0	1	0	1	I like haircuts, facial massages or brain surgery. Anything that involves hands working on another person's head, neck or face	1	1	0	0	0	1	0	0	0	0	1	1	1	1	If the person is focusing on a client while they shave them and I watch them like a fly on the wall.	Seeing something considered bad removed (facial hair, armpit hair, blisters, dead skin, pus, dirt). Also I love seeing a person take control over a quiet and willing participant.	2	0	1	0	0	0	0	0	0	0	0
269	2	28	8	1	9	23	1	Scoliosis, CREST syndrome, allergies	2	0	1	birth control	1	4	0	0	1	0	1	0	1	murmuring, personal attention, typing, explaining things, touching my hair	1	1	1	0	0	1	0	0	0	0	1	1	0	0	0	0	1	sudden loud noises	2	1	1	0	0	1	0	0	0
270	1	21	3	2	14	10	2	0	2	0	2	0	1	1	0	0	0	0	1	0	1	paying full attention to the source, with the lack of distracting stimuli that entails.	1	1	0	0	0	1	0	0	0	0	0	0	0	1	0	brushing, evaluation of personal information (e.g. printed grade lists, internet personality tests, asmr videos in which asmr is being measured, etc.)	1	mental distraction. hard to observe other stimuli.	1	0	0	0	0	0	0	0	0
271	1	18	1	1	10	5	2	0	3	Types of music invoke colors	2	0	1	2	0	0	0	0	1	0	1	Dark room, laying down, headphones	1	1	1	1	0	0	0	0	0	0	0	0	0	0	0	0	1	Loud noises, normal talking	1	0	0	0	0	0	0	0	0
272	1	19	1	1	11	14	1	Crohn's Disease	3	Sometimes sounds have an almost 'touch' like sensation to them. hard to explain.	1	Many expensive medications for Crohn's, including (but not limited to) Remicade, Methotrexate, and others	1	3	0	0	0	1	0	0	0	0	1	1	1	0	0	0	0	0	0	0	0	0	0	0	0	0	2	0	1	0	0	0	0	0	0	0	0
273	1	20	1	3	37	40	2	0	2	0	2	0	1	2	0	0	0	0	1	0	1	Soft to no lighting, very quiet area, alone, tired, calm, not hot.	1	1	1	1	0	1	0	0	0	0	0	1	0	0	0	0	1	Bright lights, background noise	2	1	0	1	1	1	0	0	0
274	1	18	2	1	5	4	2	0	3	0	1	Loratadine for hayfever	1	6	0	0	0	0	1	0	1	Quiet, need to be able to concentrate on the sounds.	1	1	1	1	0	1	0	0	0	0	0	0	1	0	Whispering, personal attention, crinkling, generic RP vids really.	0	2	0	2	1	0	0	0	0	0	1	0
275	1	24	2	1	5	8	2	0	1	Dates and numbers appear coloured, emotions and temperature are indicated by colour sometimes	2	0	1	2	0	0	0	1	1	0	2	0	1	3	0	1	0	1	0	0	0	1	1	1	0	1	0	Calm demeanor, genuity in presentation during roleplay	1	False/fake emotions from the presenter, sounds too loud, harsh/grinding sounds, rushed pacing	1	0	0	0	0	0	0	0	0
276	1	44	2	2	14	8	2	0	3	Music and sound to color and motion, but its probably be based on association rather than synaesthesia	1	Skin infection cream	1	3	0	0	0	0	1	0	1	Personal attention, but not sexual or too intimate, Concentration from others, Quiet places, soft sounds	2	0	0	0	0	0	0	0	0	0	0	0	0	0	0	0	0	0	0	0	0	0	0	0	0	0	0
277	1	18	1	1	7	4	2	0	3	0	2	0	1	3	1	0	1	0	1	0	1	Breathy whispering, ear cleaning sounds, deep sounds near the ear or mic., binaural whispering	1	1	0	1	0	1	0	0	0	0	0	0	0	1	0	Noises close to the ears e.g. q-tips or cotton swabs rubbing the mic	2	0	1	0	0	0	0	0	0	0	0
278	1	26	2	1	3	8	1	Chronic asthma (well medicated)	1	Sounds appear as moving colours colours and shapes.	1	Montelukast, bicanyl, simbicort, anti-histamine.	1	3	0	0	0	0	1	0	1	0	1	1	1	1	1	1	1	1	0	0	1	1	0	0	0	0	1	Being disturbed physically or audibly.	1	0	0	0	0	0	0	0	0
279	1	32	1	1	11	14	2	0	2	0	2	0	1	3	0	0	1	0	1	1	1	silent to low noise in the room and I must be reasonable comfortable physically and mentally	1	1	1	1	1	1	0	0	1	0	1	1	0	0	0	0	1	if I sneeze or am eating, being interrupted or attention drawn away somehow	1	0	0	0	0	0	0	0	0
280	1	23	2	1	8	11	2	0	3	often think of written words when I hear speech	2	0	1	2	0	0	0	0	1	0	0	0	1	1	0	1	0	1	0	0	0	0	0	0	0	1	0	ear blowing, breathy sounds, sksk	1	too loud can break the relaxation	2	1	0	0	1	1	0	0	0
281	1	18	8	1	9	23	2	0	2	0	1	Corticosteroids, androgens, vasopressin	1	4	0	0	0	0	1	0	2	0	1	1	0	1	1	0	0	0	0	0	0	1	0	0	0	0	2	0	2	1	1	1	1	1	0	1	0
282	2	43	1	1	3	2	2	0	2	0	2	0	1	2	0	0	0	0	1	0	1	uncrowded room, comfortable, able to focus on what is being said	1	1	0	1	0	1	0	0	0	0	0	0	0	1	0	answering easy repetitive questions (i.e., out loud or doing a written survey), hearing softly spoken "okay" repeated	1	loud noises, physical discomfort, unable to concentrate	1	0	0	0	0	0	0	0	0
283	1	24	1	1	3	0	1	Nerve Injury In Right Leg	1	Spatial Sequence Synesthesia	2	0	1	6	1	1	1	1	1	1	2	0	1	1	1	1	1	1	0	1	0	0	0	0	0	0	0	0	1	Anything over 3500 Hz	2	1	1	0	1	1	1	0	0
284	1	19	1	1	2	5	2	0	3	I'm not sure.	1	A corticosteroid for the treatment of asthma.	1	1	0	0	0	0	1	0	2	0	1	1	1	0	1	0	0	0	0	0	0	1	0	0	0	0	1	Loud/disruptive noise; stopping pleasurable stimuli	1	0	0	0	0	0	0	0	0
285	2	18	1	3	33	26	2	0	1	Grapheme-color	2	0	1	4	0	0	0	1	1	0	2	0	1	1	1	1	1	1	0	0	0	0	0	1	0	0	0	0	2	0	1	0	0	0	0	0	0	0	0
286	1	27	1	1	0	0	2	0	2	0	1	Anti-depressent	1	2	0	0	0	1	0	0	2	0	1	3	1	1	1	1	0	0	0	0	0	0	0	0	0	0	1	Loud noises.	2	1	1	0	1	0	0	0	0
287	1	27	1	1	6	3	2	0	3	Smelling, tasting, or feeling adjectives or nouns.	2	0	1	2	0	0	0	0	0	1	1	0	2	0	0	0	0	0	0	0	0	0	0	0	0	0	0	0	0	0	0	0	0	0	0	0	0	0	0
288	1	18	1	1	4	3	2	0	3	Music seems to have definite movement and colors... But this is probably normal.	2	0	1	4	0	0	0	1	1	0	2	0	1	1	1	1	0	1	0	0	0	0	0	0	1	0	At the same time	0	1	Other intrusive noises, physical discomfort.	2	1	0	0	1	0	0	0	0
289	1	22	6	1	2	10	2	0	2	0	2	0	1	2	0	0	0	1	1	0	1	Quiet environment (usually)	1	1	1	1	0	1	0	0	0	0	1	1	0	1	0	Soft speaking, hand movements, interesting accents or ways of speaking, clear enunciation of words, 'k' sounds	1	Sounds I find annoying e.g. water pouring, eating	1	0	0	0	0	0	0	0	0
290	1	23	1	2	18	11	2	0	2	0	2	0	1	3	0	0	0	0	0	1	1	Quiet and with few people around, so I can focus completely on what triggers me.	1	1	0	1	0	1	0	0	0	0	0	1	1	1	Someone whispering while giving personal attention to me or another person, or explaining a specific concept or skill. Smooth movements by the instructor also help.	Instructional videos and explanations given in a soft charismatic voice.	1	Repetitively watching asmr videos will kill my ability to have it.	1	0	0	0	0	0	0	0	0
291	1	18	1	2	14	19	2	0	2	0	2	0	1	2	0	0	0	1	1	0	1	Quite room, low lighting in surroundings, laying back in chair or bed	1	3	1	1	0	1	0	0	0	1	0	0	0	0	0	0	1	Background noises that are loud, obscure changes in lighting	2	1	1	0	0	0	0	0	0
292	1	29	1	1	2	0	2	0	2	0	2	0	1	3	0	0	0	0	1	0	2	0	1	1	1	1	0	1	0	0	0	0	0	0	0	0	0	0	1	Loud noise	1	0	0	0	0	0	0	0	0
293	1	20	1	2	19	12	2	0	3	0	2	0	1	3	0	0	1	0	1	1	1	Quiet room. No other people can be present.	1	1	1	1	0	0	0	0	0	0	0	1	1	1	Any combination works as long as both sounds are audible.	Clicking or crisp syllables in speech.	1	Harsh sounds. Uncomfortable body position.	2	1	1	0	1	0	0	0	0
294	1	19	3	3	21	57	1	Post Traumatic Stress Syndrome	3	0	1	Sleeping pills mayne	1	5	0	0	1	1	1	1	2	0	1	3	1	1	1	1	0	0	0	0	0	1	0	0	0	0	2	0	2	1	1	1	1	0	0	0	0
295	2	21	1	3	20	9	2	0	2	0	1	b/c	1	4	0	0	1	1	1	0	2	0	1	3	1	1	1	1	0	0	0	0	0	0	0	0	0	0	1	asmrtist trying to be funny or overly chatty in a fake conversation	1	0	0	0	0	0	0	0	0
296	1	20	1	3	22	50	1	Autoimmune liver disease, ulcerative colitis, autoimmune hives	2	0	1	0	1	3	0	0	0	0	0	1	2	0	1	1	1	1	1	1	0	0	1	1	1	1	0	0	0	0	1	Loud noises or startling imagery	1	0	0	0	0	0	0	0	0
297	1	21	1	1	0	6	2	0	2	0	2	0	1	2	1	0	0	0	1	0	2	0	1	2	1	1	0	1	0	1	1	1	1	1	1	0	combinations of personal attention/hushed voice. calming voices and instructional etc	0	2	0	1	0	0	0	0	0	0	0	0
298	2	18	1	1	11	7	2	0	3	Sometimes I can feel touching sensations when I see someone else being touched.	2	0	1	3	0	0	0	1	0	1	2	0	1	1	1	1	1	0	0	0	0	0	1	1	0	1	0	Back tickling/tracing, back cracking, ear cleaning	2	0	1	0	0	0	0	0	0	0	0
299	2	20	1	1	10	16	1	PCOS	2	0	2	0	1	6	0	0	0	1	1	1	1	relaxed state	1	1	1	1	1	1	0	0	0	0	0	0	0	0	0	0	1	loud or surprising sounds	1	0	0	0	0	0	0	0	0
300	1	20	2	1	11	6	2	0	2	0	2	0	1	3	0	0	0	1	1	0	2	0	1	3	1	1	0	1	0	0	0	0	1	0	0	0	0	0	2	0	2	1	1	0	1	0	0	0	0
301	1	28	1	1	6	4	2	0	2	0	2	0	1	4	0	0	0	0	1	1	2	0	1	1	1	0	0	0	0	0	0	0	0	0	0	0	0	0	1	mouth sounds	1	0	0	0	0	0	0	0	0
302	2	21	1	1	4	12	2	0	2	0	2	0	1	3	0	1	0	1	1	0	1	fairly quiet room, no distractions, at least 10 uninterrupted minutes	1	1	1	1	0	1	0	0	0	0	1	1	0	1	0	ear to ear sounds	1	wet mouth sounds, loud noises, any situation in the video that makes me feel awkward or uncomfortable	1	0	0	0	0	0	0	0	0
303	2	18	1	3	20	43	2	0	3	When I picture numbers in my head, they have colors, and when I hear music I can picture colored words and phrases moving through the air. I also see the words in my mind as I read, like a dramatic close up reading of newsprint.	2	0	1	6	0	0	0	0	1	0	1	I must be very relaxed, on the verge of sleep, and have one of my triggers occur, such as low whispers, certain kinds of music, and tapping.	1	1	1	1	0	0	0	0	0	0	1	0	0	0	0	0	2	0	2	1	0	0	0	1	0	1	0
304	1	26	1	1	1	4	2	0	2	0	2	0	1	2	0	0	0	1	1	0	0	0	2	0	0	0	0	0	0	0	0	0	0	0	0	0	0	0	0	0	0	0	0	0	0	0	0	0	0
305	2	24	1	1	7	15	2	0	1	When in a deeply meditative state or a vivid "daydream" I imagine sounds, colors and smells all blurring together. This most often happens with music.	2	0	1	1	0	0	0	0	1	0	2	0	1	1	1	1	1	1	0	0	0	0	0	1	0	1	0	Specific phrasing of words, repetitive tonal sounds when speaking (a metered "up and down"), scratching, tapping, dry rustling (leaves, papers. ect)	1	Mouth sounds, sharp or loud sounds	2	1	1	1	1	1	1	0	1
306	1	34	6	1	0	0	2	0	2	0	2	0	1	6	0	0	1	0	1	0	2	0	1	2	1	1	0	1	0	0	0	0	0	1	0	0	0	0	2	0	2	1	1	0	1	1	0	0	0
307	1	22	8	1	1	5	2	0	1	Auditory	2	0	1	4	0	0	0	0	0	1	1	Soft speaking Female,	1	1	1	1	1	1	0	0	0	0	0	0	0	0	0	0	2	0	2	1	1	0	1	1	0	0	0
308	1	21	1	1	10	4	2	0	3	random relations	1	allergy pills	1	1	0	0	0	0	1	0	1	soft speaking, instructions/guides	1	1	0	1	0	1	0	0	0	0	0	0	0	0	0	0	1	loud noises	1	0	0	0	0	0	0	0	0
309	2	19	1	1	7	10	2	0	2	0	1	microgestin fe 1/20	1	3	0	0	1	0	1	1	2	0	1	1	1	1	0	1	0	0	0	0	0	1	0	0	0	0	1	loud sounds, harsh sounds, unpleasant attitude of speaker	1	0	0	0	0	0	0	0	0
310	1	23	1	1	6	4	1	acid reflux	2	0	1	Acid reducer	1	2	0	0	0	1	1	0	1	Dark room, lying on my back	1	1	1	1	0	1	0	0	0	0	0	0	1	1	Layering certain audio-only (no commentary) intentional videos with similar triggers causes a more intense ASMR reaction. Two videos playing at the same time is the limit. More than that and it starts to sound more like noise.	blowing into the mic, the SKSKSK noise (most intense of all my triggers), ear touching	1	If the creator of the video begins to narrate in a natural tone of voice (ie. not whispering).	2	1	0	0	1	0	0	0	0
311	2	25	1	1	7	9	2	0	2	0	2	0	1	1	0	0	1	1	1	0	1	Cannot be eating, must be able to hear the sound clearly	1	1	0	1	1	1	0	0	0	0	1	1	0	0	0	0	1	loud noises	1	0	0	0	0	0	0	0	0
312	1	28	1	1	10	13	1	sciatica	2	0	1	antibiotics and steroids. nothing that affects mental health.	1	2	0	0	0	0	1	0	2	0	1	2	1	1	1	1	0	0	0	0	0	1	0	0	0	0	1	loud noises, pain	1	0	0	0	0	0	0	0	0
313	1	44	1	1	3	3	2	0	2	0	1	lipitor, lisinopril	1	3	0	0	0	0	1	0	1	quiet, dim lighting, headphones, conducive to concentration	1	1	0	1	0	1	0	0	0	0	0	0	0	0	0	0	1	sharp noises, mouth sounds	1	0	0	0	0	0	0	0	0
314	1	45	1	1	7	1	1	0	2	0	2	0	1	3	0	0	0	0	0	1	2	0	1	1	0	0	0	1	0	0	0	0	0	0	0	1	0	mouth sounds, breathing noises in quiet surroundings	2	0	1	0	0	0	0	0	0	0	0
315	1	28	1	1	6	2	2	0	2	0	2	0	1	2	0	0	0	0	1	0	1	Whispering near the microphone, 'mouth sounds', vocalizing more than 'inaudable whispers'	1	1	0	1	0	1	0	0	0	0	0	0	0	0	0	0	1	Fast-paced whispering	1	0	0	0	0	0	0	0	0
316	1	18	1	3	24	17	2	0	3	numbers and shapes	1	allergy	1	3	0	0	0	1	1	0	2	0	1	1	1	1	0	1	0	0	0	0	1	1	1	0	0	0	2	0	2	1	1	0	1	1	0	0	0
317	2	19	1	1	3	6	2	0	2	0	2	0	1	3	0	0	0	0	1	0	2	0	1	1	1	0	0	1	0	0	0	0	0	0	0	1	0	Tapping and scratching cardboard	2	0	1	0	0	0	0	0	0	0	0
318	2	19	1	3	34	24	2	0	2	0	1	Birth control	1	2	0	0	0	1	1	0	1	Quiet room	1	1	0	0	0	1	0	0	0	0	0	0	0	0	0	0	1	Lip smacking/saliva sounds	1	0	0	0	0	0	0	0	0
319	1	22	1	1	10	0	2	0	2	0	2	0	1	4	0	0	0	0	1	0	2	0	1	1	1	1	0	1	0	0	0	0	0	0	0	0	0	0	1	Loud or unrelaxing noises or events.	2	1	1	0	1	1	0	0	0
320	1	23	1	2	14	7	2	0	2	0	2	0	1	5	0	0	0	0	1	0	0	0	2	0	0	0	0	0	0	0	0	0	0	0	0	0	0	0	0	0	0	0	0	0	0	0	0	0	0
321	2	25	1	1	3	3	2	0	2	0	1	birth control, acne medication	1	4	0	0	0	1	1	1	2	0	1	1	1	1	0	1	0	0	0	0	1	1	1	0	personal attention with whispering	0	1	sounds that are too loud, chewing/eating sounds	2	1	0	0	1	1	0	0	0
322	1	21	1	1	0	5	2	0	2	0	2	0	1	2	0	0	0	0	1	0	1	Dark, quiet, comfortable space	1	3	1	1	0	1	0	0	0	1	0	1	0	0	0	0	2	0	2	1	0	0	0	0	0	0	0
323	1	38	8	1	6	6	2	0	2	0	2	0	1	3	0	0	0	1	1	0	1	Personal attention, soft speaking	1	1	0	1	0	1	0	0	0	0	0	1	0	0	0	0	2	0	1	0	0	0	0	0	0	0	0
324	1	24	1	3	20	18	2	0	2	0	2	0	1	4	0	0	0	0	1	1	1	something like getting a haircut or examined by a doctor	1	1	0	0	0	1	0	0	0	0	1	0	1	0	personal attention and small repetetive tasks	0	1	whispering, lip smacking, mouth sounds	1	0	0	0	0	0	0	0	0
325	1	23	8	2	15	6	2	0	2	0	1	Antidepressant	1	2	0	0	0	0	1	0	2	0	1	1	1	1	0	1	0	0	0	0	1	0	0	1	0	explanations/descriptions of various things, drawing and writing	1	loud noises	2	1	1	0	1	0	0	0	0
326	1	21	1	1	10	8	2	0	2	0	2	0	1	1	0	0	0	0	1	0	2	0	1	1	1	1	1	0	1	1	0	0	0	0	0	0	0	0	1	Unusually loud noises; a change in the sonic texture (i.e. something that sounds like it doesn't belong)	1	0	0	0	0	0	0	0	0
327	1	18	1	1	11	9	2	0	3	0	2	0	1	4	0	0	0	0	1	1	1	dark/ dimly lit room, quiet, usually laying down	1	3	1	1	0	1	0	0	0	0	0	1	0	0	0	0	1	romance, personal life	1	0	0	0	0	0	0	0	0
328	1	23	1	1	5	5	2	0	2	0	2	0	1	2	0	0	0	0	1	0	2	0	1	1	1	0	0	0	0	0	0	0	1	1	1	0	two or more of these at the same time work as well.	0	2	0	1	0	0	0	0	0	0	0	0
329	2	18	1	1	4	2	2	0	2	0	1	Naprosyn pain meds	1	4	0	0	0	0	1	0	1	quiet, calm surroundings - ideally my bedroom but asmr happens to me often in real life as well	1	1	1	1	0	1	0	0	0	0	0	1	0	0	0	0	2	0	2	1	1	1	1	0	0	0	0
330	1	28	1	1	4	1	2	0	2	0	2	0	1	6	1	1	1	1	0	0	1	Solitary, no noise or people distractions.	1	1	1	1	1	1	0	0	0	0	0	1	0	0	0	0	1	Being interrupted.	1	0	0	0	0	0	0	0	0
331	1	20	1	1	5	4	1	Crohn's Disease	2	0	1	0	1	2	0	0	0	0	1	0	0	0	2	0	0	0	0	0	0	0	0	0	0	0	0	0	0	0	0	0	0	0	0	0	0	0	0	0	0
332	1	22	1	1	4	4	2	0	2	0	2	0	1	4	0	0	0	0	1	0	2	0	2	0	0	0	0	0	0	0	0	0	0	0	0	0	0	0	0	0	0	0	0	0	0	0	0	0	0
333	1	18	1	1	8	4	2	0	1	I can associate something visual with a sound. I also have misophonia towards certain noises which produces an instant reaction of intense hatred.	2	0	1	2	0	0	0	1	1	1	1	A very quiet environment and an intense focus on the subject that is giving me ASMR.	1	1	1	1	0	0	0	0	0	0	1	1	0	0	0	0	2	0	1	0	0	0	0	0	0	0	0
334	1	20	1	1	9	13	2	0	2	0	2	0	1	5	0	0	0	0	1	1	2	0	1	2	1	1	0	1	0	0	0	0	1	1	1	0	Clicking/tapping, unintelligible whispering/mouth sounds, etc.	0	1	People trying too hard.	1	0	0	0	0	0	0	0	0
335	1	19	2	2	14	25	2	0	3	0	2	0	1	6	0	0	0	0	1	0	2	0	1	1	0	0	0	1	0	0	0	0	0	0	0	0	0	0	1	Pain, surprise, loud noise	1	0	0	0	0	0	0	0	0
336	2	18	1	1	5	15	1	Back	2	0	1	Wellbutrin	1	3	0	0	0	1	1	0	1	Quiet, dark room, in bed	1	1	1	0	1	1	0	0	0	0	1	0	0	0	0	0	1	Loud noises	1	0	0	0	0	0	0	0	0
337	1	20	1	1	11	3	2	0	2	0	1	0	1	3	0	0	0	0	1	0	0	0	2	0	0	0	0	0	0	0	0	0	0	0	0	0	0	0	0	0	0	0	0	0	0	0	0	0	0
338	2	18	1	1	7	11	2	0	2	0	2	0	1	3	0	0	0	0	1	0	0	0	1	1	1	1	1	1	0	0	0	0	1	1	0	0	0	0	2	0	2	0	1	0	1	0	0	0	0
339	1	37	1	2	14	8	1	diabetic, overactive bladder	2	0	2	0	1	6	0	0	0	0	1	0	1	tapping and ear to ear whispering seem to have the best chance to do it.	1	1	1	1	0	0	0	0	0	0	0	0	0	0	0	0	2	0	1	0	0	0	0	0	0	0	0
340	2	18	1	1	13	3	2	0	2	0	2	0	1	2	0	0	0	0	1	1	2	0	1	1	1	1	0	1	0	0	0	0	1	1	0	1	0	mouth sounds, hair brushing, scalp massages, massages, role-plays	2	0	2	1	0	0	1	0	0	0	0
341	2	27	1	2	14	14	2	0	2	0	2	0	1	4	0	0	0	1	1	0	1	no distractions	1	1	1	0	0	1	0	0	0	0	0	0	0	1	0	Soft spoken	1	watching asmr videos on a regular basis	1	0	0	0	0	0	0	0	0
342	1	24	1	1	7	12	2	0	2	0	2	0	1	2	0	0	0	0	1	0	0	0	2	0	0	0	0	0	0	0	0	0	0	0	0	0	0	0	0	0	0	0	0	0	0	0	0	0	0
343	1	25	1	2	14	8	2	0	2	0	2	0	1	2	0	0	0	0	1	0	2	0	1	3	1	1	0	1	0	0	0	1	1	1	0	1	0	Role-play, the ideas some asmr artists employ in their videos that they do indeed create their own personal channel. That's youtube for you.	2	0	2	1	1	0	1	1	0	0	0
344	1	24	1	1	8	6	2	0	2	0	2	0	1	5	0	0	0	0	1	0	0	0	2	0	0	0	0	0	0	0	0	0	0	0	0	0	0	0	0	0	0	0	0	0	0	0	0	0	0
345	1	22	1	1	0	2	2	0	2	0	2	0	1	3	0	0	0	0	0	1	2	0	1	1	1	1	1	1	0	0	0	0	1	1	0	0	0	0	2	0	1	0	0	0	0	0	0	0	0
346	1	24	1	3	37	39	2	0	1	see and hear things through overwhelming emotions	1	SSRI's	1	3	0	0	0	0	0	1	2	0	1	3	1	1	0	0	0	0	0	0	1	0	0	1	0	Soft unimposing completely comfortable talking where the person shows a genuine interest	1	anything that ruins immersion, most anytime "asmr" is addressed in the video	1	0	0	0	0	0	0	0	0
347	1	24	1	3	27	13	2	0	2	0	2	0	1	2	0	0	0	0	1	0	1	quiet, low light	2	0	0	0	0	0	0	0	0	0	0	0	0	0	0	0	0	0	0	0	0	0	0	0	0	0	0
348	2	20	1	2	19	21	2	0	2	0	2	0	1	6	0	0	0	0	1	0	1	dark room, isolated sounds, relaxed state	1	1	1	0	0	0	0	0	0	0	1	1	1	0	crinkling along with scratching, etc	0	1	outer distractions, whispering, sudden noises	1	0	0	0	0	0	0	0	0
349	1	23	1	1	6	5	2	0	2	0	2	0	1	3	0	0	0	0	1	0	2	0	1	1	1	1	0	0	0	0	0	0	1	1	0	1	0	deep voice, explanations, descriptions	1	loud noises	2	1	1	0	0	1	1	0	0
350	2	26	1	1	2	3	2	0	3	sounds as shapes	2	0	1	3	0	0	0	1	1	0	1	quiet room, headphones	1	1	1	0	0	1	0	0	0	0	1	1	0	0	0	0	2	0	1	0	0	0	0	0	0	0	0
351	1	20	1	2	18	26	1	Lymes disease	2	0	1	0	1	6	0	0	0	1	1	0	1	Headphones. Biurnaul videos	1	1	1	1	1	0	0	0	0	0	0	0	0	0	0	0	2	0	1	0	0	0	0	0	0	0	0
352	1	21	1	1	10	11	2	0	1	See color waves in response to sounds, music	2	0	1	2	0	0	0	0	1	0	2	0	1	1	1	1	0	1	0	0	0	0	0	0	1	0	Layering	0	1	Loud noises, fear impulse	1	0	0	0	0	0	0	0	0
353	1	18	1	3	26	25	2	0	2	0	2	0	1	2	0	0	0	0	1	0	0	0	2	0	0	0	0	0	0	0	0	0	0	0	0	0	0	0	0	0	0	0	0	0	0	0	0	0	0
354	1	18	1	1	6	1	2	0	1	I often see music and sounds as colors and shapes strongly represented in my mind's eye.	2	0	1	4	0	0	0	0	1	0	1	Little active background noise (non white noise), no sense of impending responsibilities	1	1	1	1	0	1	0	0	0	0	1	0	0	0	0	0	1	Changes in how I am in contact with the world, e.g. changing positions, being poked	2	1	0	0	1	0	0	0	0
355	1	23	1	3	25	10	2	0	2	0	1	Pepcid for acid reflux	1	6	0	0	0	0	0	1	2	0	1	1	1	1	1	1	0	0	0	0	0	1	0	0	0	0	2	0	1	0	0	0	0	0	0	0	0
356	2	23	1	1	10	8	2	0	2	0	2	0	1	4	0	0	0	0	1	0	1	dark room, quiet, lying down	1	1	0	1	0	1	0	0	0	1	0	1	0	1	0	tapping, mouth sounds, running nails lightly over skin	1	Sudden noise, bright light, if I get startled	1	0	0	0	0	0	0	0	0
357	2	25	2	2	16	22	2	0	2	0	2	0	1	3	0	0	0	0	1	0	2	0	1	1	1	1	0	1	0	0	0	0	0	1	0	0	0	0	2	0	1	0	0	0	0	0	0	0	0
358	2	21	1	1	2	7	2	0	2	0	1	Birth control	1	5	0	0	0	1	1	0	1	Relatively quiet room, comfortably body position	1	1	1	1	0	1	0	0	0	0	0	1	0	0	0	0	1	Loud noise interuption	1	0	0	0	0	0	0	0	0
359	2	18	1	1	3	6	2	0	2	0	1	birth control	1	3	0	0	0	0	1	0	2	0	1	2	1	1	0	1	0	0	0	0	1	1	1	0	i.e. whispering and personal attention	0	1	loud noises, gum chewing/eating	1	0	0	0	0	0	0	0	0
360	1	18	1	2	15	16	2	0	3	I have a spacial way of thinking, where numbers and the length of some words can be categorized in my mind as within 3D space.	2	0	1	6	0	0	1	0	1	0	0	0	1	1	1	1	1	1	0	0	0	1	0	0	0	0	0	0	2	0	1	0	0	0	0	0	0	0	0
361	1	18	2	1	6	3	2	0	2	0	2	0	1	2	0	0	0	0	1	0	2	0	1	3	1	0	1	1	0	0	0	0	0	0	0	0	0	0	2	0	1	0	0	0	0	0	0	0	0
362	1	33	1	1	7	1	2	0	2	0	2	0	1	4	0	1	0	0	1	0	1	Quiet room, comfortable body position, focus	1	1	1	0	0	0	0	0	0	0	0	0	0	1	0	People performing focused intricate tasks with sound, like painting or small rock sculpting, hair-cutting	1	Harsh noises, distracting speech or questions	1	0	0	0	0	0	0	0	0
363	2	24	1	3	24	6	2	0	2	0	2	0	1	6	0	0	0	0	1	1	2	0	1	1	1	0	0	1	0	0	0	0	0	1	0	0	0	0	1	eating, anything disgusting	1	0	0	0	0	0	0	0	0
364	1	20	1	3	36	8	2	0	2	0	1	wellbutrin	1	1	0	0	0	0	1	0	2	0	1	1	1	1	0	0	0	0	0	0	0	0	0	0	0	0	2	0	1	0	0	0	0	0	0	0	0
365	1	19	8	1	6	6	2	0	2	0	1	desvenlafaxine	1	4	0	0	0	0	1	0	1	must be laying down	1	1	1	1	1	1	0	0	0	0	0	0	0	0	0	0	1	distracting noises	1	0	0	0	0	0	0	0	0
366	2	18	1	3	48	34	2	0	2	0	2	0	1	2	0	0	0	1	1	0	1	have to be on my own, and comfortable, typically in bed, get more sensations sitting up	1	1	1	1	1	1	0	0	0	1	0	1	0	1	0	positivity and affirmations, being made to feel safe	1	sksksk sounds, being interrupted, swearing	1	0	0	0	0	0	0	0	0
367	1	22	1	1	13	8	2	0	3	mostly has to do with sounds. I might feel or be reminded of things based on what I hear.	1	Vyvanse	1	3	0	0	0	0	1	0	2	0	1	3	1	1	0	1	0	0	0	0	1	0	0	0	0	0	1	loudness, sudden noises, anything that takes me 'out of the moment'	1	0	0	0	0	0	0	0	0
368	1	21	8	1	2	2	1	Severely injured knee 6 years ago	3	0	2	0	1	3	0	0	0	0	1	0	1	Personal attention, question asking/surveys, SK sounds, any sort of doctor roleplays most of the time from videos. I rarely experience ASMR outside of a dark room or when I'm tired or sleepy.	1	1	0	1	0	1	0	0	0	0	1	1	0	0	0	0	2	0	1	0	0	0	0	0	0	0	0
369	1	19	1	2	19	11	2	0	3	I get a sense of touch from things that I hear.	2	0	1	4	0	0	0	0	1	1	2	0	1	1	1	1	1	0	1	0	0	1	1	1	0	1	0	sounds of rough textures	2	0	1	0	0	0	0	0	0	0	0
370	1	28	1	1	3	3	2	0	3	0	2	0	1	5	0	0	1	0	1	0	0	0	2	0	0	0	0	0	0	0	0	0	0	0	0	0	0	0	0	0	0	0	0	0	0	0	0	0	0
371	1	48	1	1	7	2	2	0	2	0	2	0	1	2	0	0	1	0	0	0	1	0	1	1	0	0	0	1	0	0	0	0	1	0	1	0	soft spoken , personal attention , role play , instruction	0	1	gratuitous noises - sounds must happen naturally	1	0	0	0	0	0	0	0	0
372	1	18	2	1	3	5	2	0	2	0	2	0	1	4	0	0	0	1	1	0	0	0	1	1	1	1	1	1	0	0	0	0	0	1	0	0	0	0	2	0	2	1	1	0	1	0	0	0	0
373	2	27	1	1	5	4	2	0	3	when I listen to music, I seem to often feel the music as a physical sensation. I don't know if that's normal or synesthetic.	2	0	1	2	1	0	0	1	1	0	1	no distractions, I must be able to be totally focused on what's happening in the video	1	1	1	1	0	0	0	0	0	0	1	1	0	0	0	0	2	0	1	0	0	0	0	0	0	0	0
374	1	22	3	1	7	15	2	0	2	0	2	0	1	3	0	0	0	1	0	0	2	0	1	1	1	1	0	1	0	0	0	0	1	1	0	0	0	0	1	chewing gum	1	0	0	0	0	0	0	0	0
375	1	51	8	1	11	10	2	0	2	0	2	0	1	2	0	0	0	1	1	0	1	quiet room, concentration, good head phones	1	1	0	0	0	1	0	0	0	0	0	0	1	0	specifically close up whispering with breath sounds in one ear at a time	0	1	crinkling sounds	1	0	0	0	0	0	0	0	0
376	1	26	3	1	6	2	2	0	2	0	2	0	1	3	0	0	0	0	1	0	2	0	1	1	1	1	0	1	0	0	0	0	0	1	0	1	0	Expectation of ASMR, being close to a person, deliberate movements.	2	0	1	0	0	0	0	0	0	0	0
377	1	22	7	1	5	16	2	0	2	0	2	0	1	6	0	0	0	0	1	1	1	Most of the times I have to be tired and breathe very slowly. But sometimes it just happens.	1	3	1	1	1	1	0	0	0	0	1	1	0	0	0	0	1	Loud noises	2	1	0	0	1	0	0	0	0
378	2	28	3	1	2	2	2	0	3	I see every word I or other people say written out before my inner eye	2	0	1	3	0	0	0	1	1	1	1	awareness of triggers! triggers are: tapping, scratching noises, hearing people talking slowly or next doors, some nature sounds, receiving massage, sometimes someone just touching my neck can be enough	1	1	1	1	0	1	0	0	0	0	0	1	0	0	0	0	1	sudden loud / disruptive sounds	2	1	0	0	1	0	1	1	0
379	2	18	8	1	4	9	2	0	3	0	2	0	1	1	0	0	0	0	1	0	1	0	1	1	1	1	0	1	0	0	0	0	0	1	1	0	0	0	1	Loud noises.	1	0	0	0	0	0	0	0	0
380	1	19	1	1	1	2	2	0	2	0	2	0	1	2	0	0	1	1	1	1	1	I have to be comfortable, preferably laying down, with headphones on.	2	0	0	0	0	0	0	0	0	0	0	0	0	0	0	0	0	0	0	0	0	0	0	0	0	0	0
381	2	20	3	3	34	26	2	0	3	0	2	0	1	3	0	0	0	1	1	0	1	dark/quiet room	1	3	1	1	0	1	0	0	0	0	0	0	0	0	0	0	1	0	1	0	0	0	0	0	0	0	0
382	1	24	1	1	1	1	2	0	2	0	2	0	1	6	0	0	0	0	0	1	2	0	1	1	1	1	0	1	0	0	0	1	1	1	0	0	0	0	1	loud noises, etc.	1	0	0	0	0	0	0	0	0
383	2	19	3	1	8	33	2	0	2	0	2	0	1	2	0	0	0	1	1	0	1	Quiet, preferably dark room	1	1	1	1	1	0	0	0	0	0	0	0	0	0	0	0	2	0	2	1	1	0	1	0	0	0	0
384	1	20	1	1	8	26	2	0	2	0	2	0	1	2	0	0	1	1	0	0	1	Generally in a confined space	2	0	0	0	0	0	0	0	0	0	0	0	0	0	0	0	0	0	0	0	0	0	0	0	0	0	0
385	2	18	8	1	6	10	2	0	2	0	2	0	1	1	0	0	0	0	1	0	1	being relaxed, binaural sounds, sometimes having eyes closed/concentrating on sounds	1	1	1	1	0	0	0	0	0	0	0	0	0	0	0	0	1	removal of trigger	1	0	0	0	0	0	0	0	0
386	2	20	1	1	3	6	2	0	1	auditory-tactile	2	0	1	1	0	0	0	0	1	0	2	0	1	1	0	1	0	1	0	0	0	0	0	1	0	0	0	0	1	loud noises	1	0	0	0	0	0	0	0	0
387	1	23	3	3	26	19	2	0	3	0	1	Venlafaxine anti-depression	1	3	0	0	0	0	1	0	1	Up-close sounds with binaural recording, brushing/scratching usually.	1	3	1	1	0	0	0	0	0	0	0	0	0	0	0	0	2	0	1	0	0	0	0	0	0	0	0
388	1	24	2	1	0	0	2	0	2	0	2	0	1	2	0	0	0	0	1	0	2	0	1	1	1	1	0	1	0	0	0	0	0	0	1	0	,	0	1	Loud noises	1	0	0	0	0	0	0	0	0
389	1	18	2	3	41	26	1	Chronic abdominal pain - Possibly Chronic pancreatitis (Still waiting for confirmation)	1	Colour and letters/numbers association, visual representation of dates and times	1	Moclobemide	1	5	0	0	0	0	0	1	2	0	1	3	1	1	0	1	0	0	0	0	0	1	0	1	0	Some times these things trigger me, other times they don't	2	0	1	0	0	0	0	0	0	0	0
390	2	21	1	1	1	6	2	0	3	I have a mild but consistent association between letters and specific colors	2	0	1	3	0	0	0	0	1	0	1	Quiet room, brushing sounds	1	1	0	0	0	0	0	0	0	0	0	0	0	1	0	Brushing, scalp massage	1	Sudden loud noises	1	0	0	0	0	0	0	0	0
391	1	20	2	1	7	17	2	0	2	0	2	0	1	6	0	0	0	0	1	0	0	0	2	0	0	0	0	0	0	0	0	0	0	0	0	0	0	0	0	0	0	0	0	0	0	0	0	0	0
392	2	31	1	1	2	6	2	0	3	Tingling sensation when reading or hearing soothing voices or sounds.	2	0	1	1	0	0	0	0	1	0	2	0	1	3	0	1	0	1	0	0	0	0	0	0	0	0	0	0	2	0	1	0	0	0	0	0	0	0	0
393	2	26	1	1	7	8	2	0	2	0	2	0	1	2	0	0	0	0	1	0	1	Have to be free of anxiety, dim light.	1	1	0	0	0	1	0	0	0	0	0	1	0	1	0	Sensorial medical examinations (like eye exams)	2	0	1	0	0	0	0	0	0	0	0
394	1	20	8	1	1	4	2	0	2	0	2	0	1	5	0	0	0	1	1	0	1	Slow, deliberate movements and intentions, thorough actions, crinkling and other sounds, male works best, visual triggers as well such as pointing or drawing	1	1	1	1	0	0	0	0	0	0	1	1	1	0	As elaborated before	0	1	Liquid sounds, loud noises, mean attitude	2	1	1	1	1	1	1	0	1
395	1	24	8	1	2	9	2	0	3	0	2	0	1	6	0	0	0	1	1	0	2	0	1	1	1	1	0	1	0	0	0	0	1	1	0	0	0	0	2	0	1	0	0	0	0	0	0	0	0
396	1	20	1	1	8	1	2	0	2	0	2	0	1	6	0	0	1	1	1	1	1	I meant to hit NO but there's not a back button.	2	0	0	0	0	0	0	0	0	0	0	0	0	0	0	0	0	0	0	0	0	0	0	0	0	0	0
397	2	19	6	1	8	18	2	0	2	0	2	0	1	2	0	0	0	1	1	0	1	Quiet room, not in public space	1	1	1	1	0	1	0	0	0	0	0	1	0	0	0	0	2	0	2	1	1	0	0	1	0	0	0
398	1	20	8	3	22	15	2	0	2	0	2	0	1	3	0	0	0	0	1	0	0	0	2	0	0	0	0	0	0	0	0	0	0	0	0	0	0	0	0	0	0	0	0	0	0	0	0	0	0
399	1	19	1	1	0	1	2	0	2	0	1	Sertraline, Zyrtec	1	4	0	0	0	1	1	0	1	I must be sitting down in a relaxed position with dim lighting	1	1	1	1	0	0	0	0	0	0	0	0	0	0	0	0	1	Loud Noises, Bright Lights	1	0	0	0	0	0	0	0	0
400	1	21	1	1	7	7	2	0	2	0	2	0	1	5	0	0	0	0	1	0	1	dark room, f.lux enabled on computer screen, no headphones, somewhat cool room	1	1	1	1	0	1	0	0	0	0	0	0	0	1	0	Medical examinations	1	Loud, Unauthentic Medical Exam	1	0	0	0	0	0	0	0	0
401	2	28	2	1	11	21	2	0	3	I suppose that what could resemble synaeshesia is my involuntary association of certain sounds either to smells or tastes, but I believe in me this may have more to do with past experiences than synaesthesia	2	0	1	1	1	1	1	1	1	1	2	0	1	1	0	1	1	0	0	0	0	0	1	0	0	1	0	In opinion it is not just about the specific sounds, but also about the tonality, as in my experience with sound triggered asmr I have found that noise if done properly can have the same effect of a calm soothing voice. As for asmr triggered by repeated movements to me personally it has only happened a few times and it lasted much longer and was more intense	1	body discomfort	1	0	0	0	0	0	0	0	0
402	1	24	1	1	13	2	2	0	2	0	2	0	1	2	0	0	0	1	1	0	2	0	1	3	1	1	0	1	0	0	0	0	0	0	0	0	0	0	1	Loud noises, fast change in stimuli	1	0	0	0	0	0	0	0	0
403	1	23	6	1	3	4	2	0	3	0	2	0	1	3	0	0	0	1	1	0	2	0	1	1	1	1	0	1	0	0	0	0	0	1	0	0	0	0	2	0	2	1	1	0	1	0	0	0	0
404	2	27	6	2	17	36	1	Sciatica,	3	I associate some people with colours for no reason i can determine, and some musical notes make me think of shapes.	1	Ritalin, 10mg daily (or as needed)	1	3	0	0	0	0	1	0	2	0	1	1	1	1	0	1	0	0	0	0	0	0	0	1	0	Watching someone make something - videos of factories, craftspeople, etc.	1	Intrusively loud noises, jarring words, a rhythm that is established and then interrupted, tuning forks	1	0	0	0	0	0	0	0	0
405	2	21	1	1	11	14	2	0	2	0	2	0	1	4	0	0	0	1	1	1	2	0	1	1	1	1	0	1	0	0	0	0	0	1	0	0	0	0	1	Loud noises	2	1	0	0	1	0	0	0	0
406	2	44	1	2	18	27	1	Diabetes, Meniere's disease, Lupus, Fibromyalgia	3	thought it might be related to asmr	2	0	1	2	0	0	0	0	1	1	2	0	1	1	1	1	0	1	0	0	0	0	1	1	0	1	0	intense attention to detail, gardening, tree spraying, some infomercials	1	if someone interrupts or starts talking to me i will snap out of it	1	0	0	0	0	0	0	0	0
407	2	25	1	3	24	27	2	0	2	0	2	0	1	3	0	0	0	1	1	0	2	0	1	1	1	1	0	1	0	0	0	0	1	1	0	0	0	0	1	Loud noises or shocking situations	2	1	1	0	1	0	0	0	0
408	2	23	1	1	7	1	2	0	1	0	2	0	1	4	0	0	1	0	1	0	1	Sleepy before starting a vid, quiet atmosphere	1	1	1	1	0	1	0	0	0	0	0	1	0	0	0	0	1	Sudden worry	1	0	0	0	0	0	0	0	0
409	1	18	8	1	2	2	2	0	1	random words will make me feel the color green	2	0	1	4	0	0	0	1	1	0	1	quiet room, normal lighting	1	1	0	1	0	1	0	0	0	0	0	0	0	0	0	0	1	water sounds, inaudible whispers	2	1	1	1	1	1	0	0	0
410	2	26	2	1	13	17	2	0	2	0	2	0	1	3	0	0	0	1	1	0	1	Quiet setting, close up personal attention	1	1	1	1	0	1	0	0	0	0	0	1	0	0	0	0	2	0	1	0	0	0	0	0	0	0	0
411	2	20	2	3	25	16	2	0	2	0	1	Escitalopram (Anti-Depressant)	1	4	0	0	0	0	1	0	1	Quiet Room, specific ASMR videos (eg. Must be soft speaking)	1	1	1	1	1	0	0	0	0	0	0	0	0	0	0	0	2	0	2	1	1	1	1	1	0	0	0
412	2	45	2	1	8	3	2	0	2	0	2	0	1	6	0	0	0	0	1	0	1	quiet.	1	1	0	0	0	1	0	0	0	0	1	1	0	0	0	0	1	anything that doesn't trigger will stop it,	1	0	0	0	0	0	0	0	0
413	2	29	2	1	1	0	2	0	2	0	2	0	1	3	0	0	0	0	1	0	1	no special requirements needed	1	1	1	1	0	1	0	0	0	0	1	0	0	0	0	0	1	only with regards to the videos. in real life situations it is much more powerful and can be prolonged regardless of surroundings	1	0	0	0	0	0	0	0	0
414	1	20	1	3	29	14	2	0	2	0	2	0	1	6	0	0	0	0	0	1	1	calm, quiet room. darkness helps but is not required. impossible while hot	1	1	1	1	0	0	0	0	0	0	0	0	0	0	0	0	1	seeing something displeasing	1	0	0	0	0	0	0	0	0
415	2	27	1	1	7	5	2	0	2	0	2	0	1	1	0	0	1	1	1	0	1	Quiet and no distractions	1	1	1	1	0	1	0	0	0	0	0	1	0	1	0	foreign accents, unusual speech patterns	1	loud or jarring sounds	1	0	0	0	0	0	0	0	0
416	2	31	2	3	40	59	1	polycystic ovaries	2	0	1	citalopram	1	2	0	0	0	0	0	1	2	0	2	0	0	0	0	0	0	0	0	0	0	0	0	0	0	0	0	0	0	0	0	0	0	0	0	0	0
417	2	33	3	1	3	4	2	0	3	0	2	0	1	2	0	0	0	0	1	0	2	0	1	1	1	1	0	0	0	0	0	0	0	0	0	0	0	0	2	0	1	0	0	0	0	0	0	0	0
418	2	24	1	1	5	18	1	GERD	2	0	2	0	1	2	0	0	0	0	1	0	1	Quiet room, comfortable seat	1	1	1	1	1	1	0	0	0	0	0	0	0	0	0	0	1	Scratching on cardboard, loud noises	1	0	0	0	0	0	0	0	0
419	1	37	2	1	11	6	2	0	2	0	2	0	1	3	0	0	0	1	1	0	1	Quiet room, low lighting levels, I need to be relaxed. With just one or two other people, or more commonly alone watching an ASMR video.	1	1	1	1	0	1	0	0	0	0	0	0	0	1	0	Mouth sounds (eating, chewing, kissing, etc) Gentle touches such as tickling, massage, caressing, etc.	1	Loud Noises.	2	1	0	0	1	1	0	0	1
420	1	22	1	3	20	10	2	0	2	0	2	0	1	3	0	0	0	0	1	0	1	Quiet calm room, sitting or lying down	1	1	1	1	1	1	0	0	0	0	1	0	0	0	0	0	1	Loud abrupt noises	1	0	0	0	0	0	0	0	0
421	1	20	1	1	1	2	2	0	2	0	2	0	1	2	0	0	0	0	1	0	2	0	1	1	1	1	1	0	0	0	0	0	0	0	0	0	0	0	2	0	1	0	0	0	0	0	0	0	0
422	2	24	3	2	17	15	1	post stroke fatigue	2	0	2	0	1	1	0	0	0	0	0	0	1	quiet, no intrusive sounds or movements	1	1	1	1	0	1	0	0	0	0	0	1	0	1	0	getting a hair cut, hair touching, brushing sounds	1	loud noises, most music	1	0	0	0	0	0	0	0	0
423	1	18	2	1	4	2	2	0	2	0	2	0	1	3	0	0	0	1	1	0	1	No distractions in room, I must be tired or sleepy	1	1	1	1	0	1	0	0	0	0	1	1	0	1	0	Close-up whispering, inaudible whispering, binaural sounds, fast tapping	1	Any interruption at all	2	1	1	0	1	1	0	0	0
424	3	23	3	1	1	5	2	0	3	The one known on the Internet as ASMR: whisperings (specially when "z" and "k" sounds vibrate), Venezolan-Colombian speech patterns while speaking Spanish (it differs from my Spanish accent), feminine hands with manicured nails moving with grace and delicacy (I'm female but not feminine), hair brushing, nails tapping against crystal surface, male deep voices that seem to vibrate (like in some med…	2	0	1	5	0	0	1	0	0	0	2	0	1	1	1	1	0	1	0	0	0	0	1	1	1	1	Whispering while doing slow motions with hands, tapping with manicured nails on crystal surfaces or folding clothes etc.	As described before: "z" and "k" vibrating sounds while whispering (usually relatively high-pitched female voices), low male vibrating voices, fingers or nails brushing my hair/scalp, some teachers/professors/touristic guides/secretaries/priests/doctors (both male and female) speaking or explaining different types of things to me, the way people from Venezuela, Colombia etc. speak Spanish (melody…	1	Anything that diverts my attenttion from the stimuli that make me feel ASMR: another person speaking to me, a mobile phone ringing...	1	0	0	0	0	0	0	0	0
426	2	18	1	2	18	35	1	chronic back pain	2	0	1	anti depressant, asthma medication, antibiotic, allergy medication, ADD medication	1	3	0	0	1	1	1	0	1	alone with headphones	1	1	1	1	0	1	0	0	0	0	0	1	0	0	0	0	2	0	1	0	0	0	0	0	0	0	0
427	2	31	7	1	10	7	2	0	3	0	2	0	1	4	0	0	0	1	1	0	2	0	1	1	1	1	0	1	0	0	0	1	1	1	0	0	0	0	2	0	1	0	0	0	0	0	0	0	0
428	2	21	1	2	19	50	1	Anorexia	3	0	2	0	1	3	0	0	0	0	1	0	2	0	1	1	0	1	0	1	0	0	0	0	0	0	0	0	0	0	1	0	1	0	0	0	0	0	0	0	0
429	1	24	8	1	10	12	2	0	3	I associate numbers with various shapes (circle/squares) when doing math.	2	0	1	2	0	0	0	0	1	0	2	0	1	1	1	1	0	0	0	0	0	0	1	0	0	0	0	0	1	loud noise or talking	2	1	1	0	1	1	0	0	0
430	1	20	1	1	1	3	2	0	2	0	2	0	1	6	0	0	0	1	0	1	1	Privacy, headphones.	1	1	1	1	0	0	0	0	0	0	0	0	0	0	0	0	1	Predictability	2	1	1	0	1	1	0	0	1
431	1	25	7	1	2	8	2	0	3	visual triggered by sound/music when eyes closed	2	0	1	4	0	0	0	0	1	0	2	0	1	1	1	0	1	1	1	1	0	0	1	1	1	1	sound montage (layered tracks with multiple triggers looped)	word repeating (nice warm words)	1	not being alone	1	0	0	0	0	0	0	0	0
432	2	23	1	2	19	12	2	0	1	Gender applied to letters and numbers.	1	Levothyroxine	1	3	0	0	0	1	0	1	1	Must be quiet, no distractions, must be in a relaxed start beforehand.	1	1	1	1	0	1	1	1	0	1	0	0	0	0	0	0	1	Distractions	1	0	0	0	0	0	0	0	0
433	1	20	6	1	6	4	2	0	1	I find that my sense of smell triggers an immediate vivid reaction from memory (as far back as early childhood) that makes me recall and feel exactly what I felt when I last smelt that particular thing (bad wording, but that's as best as I can describe it). I feel that the physical space around me affects my mood the most, far more than any other factors. A room or familiar outdoor setting will e…	2	0	1	5	0	0	0	1	1	0	0	0	1	3	1	1	0	1	0	0	0	0	0	1	1	1	Slow movements and whispering I find is the most calming to me, which is the main reason I watch ASMR videos in the first place. It provides a slower pace to whatever I'm doing and often brings the associated stress down a notch.	Accents and speaking in other languages. If I hear any sort of accent; particularly French and Russian, I am immediately overcome with a crippling array of tingles, it's quite odd actually and I'm sure its not normal. Always from a female accent, and always talking or whispering in another language. Effects start to wear off about 30 seconds in as I get accustomed to the speaker's accent, the maj…	2	0	1	0	0	0	0	0	0	0	0
434	1	42	3	1	3	6	1	i have panhypopituitarisme	2	0	1	hydrocortison, thyrax, desmopressine, omeprazol, andriol, somatropine, Foster, amlodipine	1	4	0	0	0	0	1	0	1	quiet room, 1 on 1	2	0	0	0	0	0	0	0	0	0	0	0	0	0	0	0	0	0	0	0	0	0	0	0	0	0	0
435	1	25	1	3	23	24	2	0	3	I'm not sure; in the past, I've felt like I've gotten alternative sensations from listening to certain types of music, particularly classical, trance, or math rock, but I don't know if these sensations--they're usually physical in nature--would qualify as true synesthesia.	2	0	1	6	0	0	1	0	1	1	2	0	1	1	1	1	0	1	0	0	0	0	0	0	0	0	0	0	2	0	2	1	1	0	1	1	0	0	0
436	1	21	3	1	5	0	2	0	2	0	2	0	1	4	0	0	0	0	1	0	0	0	2	0	0	0	0	0	0	0	0	0	0	0	0	0	0	0	0	0	0	0	0	0	0	0	0	0	0
437	2	20	3	3	23	22	2	0	2	0	2	0	1	2	0	0	0	1	1	0	2	0	1	3	0	1	1	1	0	0	0	0	1	0	0	0	0	0	2	0	1	0	0	0	0	0	0	0	0
438	2	20	2	3	31	34	1	chronic uti	1	words with smells	1	anti depressamts	1	6	0	0	0	0	0	1	1	quiet, alone	1	1	1	1	0	1	0	0	0	1	0	1	0	0	0	0	2	0	2	1	1	0	0	1	0	0	0
439	1	19	3	3	32	26	1	I feel pain in my left elbow due to complicated fracture in the past (I had two surgeries)	3	When I hear sounds, I connect them with colours, but I don't think about it, the colors just come to my mind. But I don't connect specific words with certain colours, i.e. "four" isn't yellow, because it's four, but because the sound that someone made, while speaking.	2	0	1	4	0	0	0	1	1	1	0	0	1	1	0	1	1	0	0	0	0	0	0	0	0	0	0	0	1	Tapping, scratching, sometimes too loud sound.	1	0	0	0	0	0	0	0	0
440	2	32	1	3	42	5	1	headaches, scoliosis, arthritis	2	0	1	Cymbalta, Klonopin, Synthroid, Nexium, Valtrex, Ibuprofen	1	3	0	0	0	0	0	1	2	0	1	1	1	1	0	1	0	0	0	0	0	1	0	0	0	0	2	0	1	0	0	0	0	0	0	0	0
441	2	40	1	1	0	21	2	0	1	I read and see color	2	0	1	3	0	0	0	0	1	0	1	quiet	1	1	1	1	1	1	0	0	0	1	1	1	0	0	0	0	2	0	1	0	0	0	0	0	0	0	0
442	1	18	1	1	4	4	2	0	2	0	2	0	1	6	0	0	0	0	1	0	2	0	1	1	1	1	0	1	0	0	0	0	1	0	0	1	0	Working with hands, creating something, drawing	1	Loud noises	1	0	0	0	0	0	0	0	0
443	2	44	1	1	12	31	1	lower back pain	2	0	1	asthma, blood pressure, birth control, diabetes	1	4	0	0	0	1	1	0	1	quet room	1	1	1	0	0	0	0	0	0	0	1	1	0	0	0	0	1	whispering	1	0	0	0	0	0	0	0	0
444	2	22	1	1	9	16	2	0	2	0	2	0	1	3	0	0	0	1	1	0	1	quiet	1	1	1	1	1	1	0	0	0	0	1	1	0	0	0	0	1	loud noises or humor	2	1	1	0	1	0	0	0	0
445	2	26	1	3	27	16	1	My right hip and lower back always hurt	3	Smells trigger memories, songs or certain phrases trigger movies or shows I have watched	2	0	1	6	0	0	0	1	1	0	2	0	1	1	1	1	0	1	0	0	0	0	0	1	1	1	Slow hand movements while typing, sucking candy while whispering	Playing with my hair, when people have a whistle when they say S sounds	1	When the maker does that "self laugh" at whatever they said, scratching fabric quickly	1	0	0	0	0	0	0	0	0
446	2	22	2	3	25	10	1	Misformed toes/feet	2	0	2	0	1	2	0	0	0	0	0	1	1	Quiet or silent room, low to mid itnensity lighting	1	1	1	0	1	1	0	0	0	0	0	0	0	0	0	0	1	Harsh sounds (dropping something, thudding), when microphone or recording sounds come through in the audio	1	0	0	0	0	0	0	0	0
447	2	38	3	1	0	0	2	0	1	"Hearing" sounds when watching silent movement.	2	0	1	2	0	0	0	1	1	0	1	Quiet place, dimmed light, beeing alone in the room, not beeing in a hurry.	1	1	1	1	0	0	0	0	0	0	1	1	0	0	0	0	1	Loud noises, fast or sloppy movement, bitten fingernails	1	0	0	0	0	0	0	0	0
448	1	29	8	1	5	12	2	0	2	0	1	asthma inhaler	1	5	0	0	0	0	0	1	1	none. misunderstood the question	1	1	1	1	0	1	0	0	0	1	0	1	0	1	0	closeness, picking, light smacking sound caused by talking	1	harsh noises, repetitive usage of trigger, excessive amount of the trigger	2	1	1	0	1	1	0	0	0
449	1	20	1	2	16	23	2	0	1	0	2	0	1	4	0	0	0	0	1	0	1	Quiet room and only the sound of pencils writing. Someone whispering real close to my ear.	1	1	0	1	0	0	0	0	0	0	0	0	0	0	0	0	1	Crinkling of paper/plastic	1	0	0	0	0	0	0	0	0
450	1	19	6	1	9	31	2	0	1	Smell things when seeing certain patterns, textures, and colour combinations	2	0	1	6	0	0	0	1	1	1	0	0	1	1	0	0	0	0	0	0	0	0	0	0	0	1	0	Scratching noises. Particularly the sound of someone rubbing the microphone they're recording from.	1	Mouth noises, mouth-breathing.	1	0	0	0	0	0	0	0	0
451	2	25	3	1	10	36	1	IBS	1	Grapheme-color, Chromesthesia, Ideasthesia	2	0	1	4	0	0	0	1	0	1	1	subdued lighting, no, or monotonous, background noises, calm atmosphere	1	1	0	1	0	1	0	0	0	0	0	0	0	0	0	0	1	If someone starts talking to me, loud sudden noises	1	0	0	0	0	0	0	0	0
452	2	33	2	1	3	0	2	0	3	0	1	Anti-depressions	1	6	0	0	0	0	1	0	1	The trigger has to be right for me, otherwise I don't get the ASMR feeling.	1	1	1	1	0	1	0	0	0	0	1	1	0	1	0	Genuine happiness when someone sees something they really like, people concentrating/examining on something they want (like shopping/auction)	2	0	1	0	0	0	0	0	0	0	0
453	1	32	1	1	12	16	2	0	2	0	2	0	1	1	1	0	0	1	1	0	2	0	1	1	1	1	0	1	0	0	0	1	0	1	1	1	personal attention, whispering, tapping, brushing	mouthing words, wet sounds	2	0	2	1	1	0	1	1	0	0	0
454	2	36	2	1	0	0	2	0	2	0	2	0	1	2	0	0	0	0	1	0	1	quiet place	1	1	0	0	0	0	0	0	0	0	0	0	1	0	My ASMR triggers are: pencil writing (especially on a wood surface), sounds of walking on dry leaves in the Autumn, crackling woodfire sound, chalkboard writing, lighting matches sound, broom sweeping floor, scissors cutting paper, brushing sounds, scratching sounds and any wood related sounds.	0	2	0	1	0	0	0	0	0	0	0	0
455	2	39	3	1	13	7	1	lower back pain	3	0	1	methylfenidaat - for ADD	1	4	0	0	0	0	0	1	1	I ticked wrong; don't need special conditions	1	1	0	1	0	0	0	0	0	0	0	1	0	1	0	brushing, Asian relaxing music	2	0	1	0	0	0	0	0	0	0	0
456	2	22	1	2	18	28	2	0	1	Sounds have visual analogues, sights have auditory analogues	1	celexa, abilify, lamictyl, gabapentin	1	2	0	0	1	1	1	1	1	dark room, quiet, closed door	1	1	1	1	0	1	0	0	0	0	0	1	0	1	0	caretaking role-play	2	0	2	1	1	1	1	1	0	0	0
457	2	39	1	1	8	3	2	0	2	0	1	0	1	1	0	0	0	0	1	0	2	0	1	1	1	1	1	1	0	0	0	0	1	1	0	0	0	0	1	If I watch too many of the videos, the sensations decrease.	1	0	0	0	0	0	0	0	0
458	2	25	1	1	5	5	2	0	2	0	2	0	1	2	0	0	1	0	1	0	1	0	1	1	1	1	0	1	0	0	0	0	0	0	0	0	0	0	2	0	1	0	0	0	0	0	0	0	0
459	2	20	1	1	9	17	2	0	3	Movement with sounds	1	0	1	3	0	0	1	1	1	1	2	0	1	1	1	1	0	1	0	0	0	0	1	1	1	0	scratching/tapping with whispering in the ear (preferably with a 3d microphone)	0	2	0	2	1	1	0	1	1	0	0	0
460	3	21	1	1	10	23	1	Migrianes	2	0	1	ic camrese (Birth Control)	1	5	0	0	0	1	1	0	2	0	1	1	1	1	0	1	0	0	0	0	1	1	0	1	0	role playing	2	0	1	0	0	0	0	0	0	0	0
461	1	23	7	2	16	10	2	0	2	0	2	0	1	3	0	0	0	0	1	0	1	Quiet environment	1	1	1	1	0	1	0	0	0	0	0	0	0	1	0	Eye contact	1	Cuts in the video	1	0	0	0	0	0	0	0	0
462	1	54	1	1	12	14	2	0	1	smell items I see images of	1	for blood pressure but had these senses of smell prior to medication	1	3	0	0	0	1	1	0	1	relaxed, lying down, watching videos, but sometimes I get it spontaneously	1	1	0	1	1	1	0	0	0	0	1	1	0	0	0	0	1	abrupt noises or stopping or starting movements quickly	2	1	1	0	1	1	1	0	0
463	2	41	2	1	11	12	2	0	3	in certain situations I can smell things like lemons or sweets when they arent there and I dont know why	2	0	1	2	0	0	0	0	0	1	2	0	2	0	0	0	0	0	0	0	0	0	0	0	0	0	0	0	0	0	0	0	0	0	0	0	0	0	0
464	2	19	1	3	28	29	2	0	3	Sounds always have movement to me. Maybe just one or two notes of music can make me think of a movement. Not a dance, I don't see anybody doing this movement, but the sound itself moving.	2	0	1	4	0	0	1	1	0	1	1	I just can't be doing anything else. If I'm playing a game or drawing or something, I rarely get tingles.	1	1	1	1	0	1	0	0	0	1	1	1	0	1	0	Any sound focused on the left ear (When using a binaural mic).	1	Distraction, loud noises.	2	1	1	0	1	0	0	0	1
465	2	23	1	1	9	15	2	0	3	0	2	0	1	2	0	0	0	0	1	0	1	Dark, quiet room, comfortable surroundings, headphones	1	1	1	1	1	0	0	0	0	0	0	0	0	0	0	0	1	0	1	0	0	0	0	0	0	0	0
466	2	21	3	1	12	1	2	0	2	0	2	0	1	4	0	0	0	0	1	0	2	0	1	1	1	1	0	1	0	0	0	0	0	1	0	0	0	0	2	0	1	0	0	0	0	0	0	0	0
467	2	20	2	2	17	20	2	0	2	0	2	0	1	3	0	0	1	0	1	0	1	sitting upright, not too hot, no headphones, not 'dressed' for bed (still in daytime clothing)	1	1	0	1	0	1	0	0	0	0	1	1	0	0	0	0	1	loud sounds, water trickling, crinkling of tin foil	1	0	0	0	0	0	0	0	0
468	1	32	2	2	18	17	1	Spinal stenosis, chronic sciatica, bilateral tingling, numbness, etc	1	0	1	MST Continus, severedol, zolpidem, duloxetine	1	3	0	0	0	0	1	1	1	Too many to list	1	1	0	1	0	1	0	0	0	1	0	0	0	0	0	0	1	Distraction	1	0	0	0	0	0	0	0	0
469	1	32	6	1	10	11	1	plantar fasciitis	3	0	2	0	1	3	0	0	0	1	1	1	1	quiet mind. quiet environment. dark room preferred.	1	1	1	1	0	1	0	0	0	0	1	1	1	1	personal attention along with slow gesture and lip sounds	lip sounds. chewing gum	1	busy room. loss of focus on triggers	1	0	0	0	0	0	0	0	0
470	2	28	8	3	28	14	1	Lower back pain	3	I see images in my head relating to certain smells, or smells when I hear certain sounds.	1	Anti-depressants, pain medication	1	2	0	0	0	0	1	0	1	0	1	1	1	1	0	1	0	0	0	0	1	1	1	0	0	0	1	Loud noises	1	0	0	0	0	0	0	0	0
471	3	46	2	3	29	39	1	macular degeneration (eyes)	3	Surging sensations of excitement with certain types of music. Mild tastes with colours.	2	0	1	3	0	0	0	0	0	1	1	Sound of soft voice. Being swept with soft hair.	1	1	0	1	0	1	0	0	0	0	1	1	0	0	0	0	1	Anything abrupt or noisy.	2	1	1	1	1	1	1	1	1
472	2	18	1	1	10	11	2	0	1	Misophonia	2	0	1	2	0	0	1	0	1	0	1	Quietness in the room	1	1	1	1	0	1	0	0	0	0	0	1	0	0	0	0	1	Chewing, being repetitive, certain "tones" of voices, smacking/slurping	1	0	0	0	0	0	0	0	0
473	2	31	1	1	9	34	1	0	3	Associations of things with space.	2	0	1	6	0	0	1	1	0	0	2	0	1	1	0	1	0	1	0	0	0	0	0	1	0	0	0	0	1	Anything loud or jarring that alters focus.	2	1	1	1	1	1	0	0	0
474	2	28	8	2	14	8	2	0	2	0	1	NDRIs	1	1	0	0	0	0	1	0	2	0	1	1	1	0	0	0	0	0	0	0	1	1	0	1	0	objects lined up neatly (shop displays, etc), repetitive children's books, reading about ASMR	2	0	2	1	1	0	1	0	0	0	0
475	2	39	1	1	9	8	2	0	2	0	1	adderall for add, omeprazole for acid reflux, levothyroxine for thyroid	1	5	0	0	0	0	1	1	1	close personal attention or sound must be near my right ear	1	1	1	1	0	1	1	0	0	0	0	0	0	1	0	hairdryer or clipper noises in haircut simulation videos	2	0	1	0	0	0	0	0	0	0	0
476	2	19	1	1	0	9	2	0	2	0	2	0	1	3	0	0	0	1	1	0	1	quiet room	1	1	0	1	0	1	0	0	0	0	1	1	0	0	0	0	1	sometimes losing focus	2	1	1	0	1	1	0	0	0
477	2	23	3	1	10	27	2	0	1	association of numbers and colours	2	0	1	6	0	0	0	0	1	1	1	silence, privacy	1	1	1	1	0	1	0	0	0	1	0	1	0	0	0	0	1	loud sounds	1	0	0	0	0	0	0	0	0
478	2	36	1	1	5	20	1	OCD	2	0	1	Zoloft and Imipramine (both for OCD)	1	4	0	0	0	1	1	0	1	quiet room	1	1	0	1	0	0	0	0	0	0	0	0	0	1	0	Soft spoken, Certain voices (I'm not really sure how to describe it, I'm sorry!)	1	Sometimes, overstimulation	1	0	0	0	0	0	0	0	0
479	2	24	3	1	11	11	2	0	3	A sound might trigger a taste or a touch might trigger a taste, for instance	0	0	1	3	0	0	0	0	0	1	1	Binaural microphone used, headphones, quite around me, dim lighting	1	1	1	0	0	1	0	0	0	0	0	1	0	0	0	0	2	0	1	0	0	0	0	0	0	0	0
480	2	34	2	1	8	6	2	0	2	0	2	0	1	3	0	0	0	0	1	0	1	Quiet, slightly tired, dim lighting or darkness	1	1	1	1	0	1	0	0	0	0	1	1	0	1	0	Accents, pronounciation or certan letters, countdowns	1	eating sounds, loud noises	1	0	0	0	0	0	0	0	0
																					Do you require specific conditions to achieve ASMR?	Please briefly describe the conditions you require to achieve ASMR / sensations. (eg. busy room, bright lighting, etc.)	Do you feel a tingling sensation when watching ASMR videos?	Are these tingling sensations triggered by specific stimuli?	Please tick all the items that trigger your tingling sensations / while viewing ASMR videos.-Crisp sounds (eg. tapping, crinkling plastic)	Please tick all the items that trigger your tingling sensations / while viewing ASMR videos.-Whispering	Please tick all the items that trigger your tingling sensations / while viewing ASMR videos.-Water pouring	Please tick all the items that trigger your tingling sensations / while viewing ASMR videos.-Personal attention (eg. face touching)	Please tick all the items that trigger your tingling sensations / while viewing ASMR videos.-Vacuuming	Please tick all the items that trigger your tingling sensations / while viewing ASMR videos.-Aeroplane noise	Please tick all the items that trigger your tingling sensations / while viewing ASMR videos.-Laughing	Please tick all the items that trigger your tingling sensations / while viewing ASMR videos.-Smiling	Please tick all the items that trigger your tingling sensations / while viewing ASMR videos.-Watching repetitive tasks (eg. towel folding)	Please tick all the items that trigger your tingling sensations / while viewing ASMR videos.-Slow movements	Please tick all the items that trigger your tingling sensations / while viewing ASMR videos.-A specific combination of two or more of these options (please elaborate)	Please tick all the items that trigger your tingling sensations / while viewing ASMR videos.-Other (please elaborate)	Please briefly elaborate on your selection of 'A specific / combination of two or more of these options'.	Please briefly describe any 'other' triggers. Please separate / triggers by commas. (eg. Tickling, dog walking, trainspotting...)	Do any stimuli stop or prevent this tingling sensation from / continuing?	What stimuli will stop any tingling sensation you are feeling? / Please be brief and use as few words as possible.	Does this tingling sensation always originate in one area of your / body?	Where can your tingles originate?-Head	Where can your tingles originate?-Shoulders	Where can your tingles originate?-Chest	Where can your tingles originate?-Back	Where can your tingles originate?-Arms	Where can your tingles originate?-Stomach/lower abdomen	Where can your tingles originate?-Genitals	Where can your tingles originate?-Hips
[truncated: 72 more columns]
